# Supplementary material for: Longitudinal Study of Shiga Toxin-Producing Escherichia coli and Campylobacter jejuni on Finnish Dairy Farms and in Raw Milk
Source: Appl Environ Microbiol. 2019 Mar 22;85(7):e02910-18. doi: 10.1128/AEM.02910-18 (PMC6585499; doi:10.1128/AEM.02910-18)
Supplement: Supplemental file 2 [file AEM.02910-18-sd002.xlsx]

## Sheet: Data_set_S1
DATA SET S1 Metadata of E. coli ST-11 isolates subjected to wgMLST analysis.
FILE	Source	Country	Serotype	Pathotype	ST	Collection Year	Fig. S1: Region	Fig. S1: Color
Ec_Farm1_2011-10_C1.fasta	Cattle	Finland	O157:H7	STEC	11	2011	Finland (this study)		1
Ec_Farm1_2011-10_E1.fasta	Farm Environment	Finland	O157:H7	STEC	11	2011	Finland (this study)		1
Ec_Farm1_2011-10_E2.fasta	Farm Environment	Finland	O157:H7	STEC	11	2011	Finland (this study)		1
Ec_Farm1_2012-01_E1.fasta	Farm Environment	Finland	O157:H7	STEC	11	2012	Finland (this study)		1
Ec_Farm1_2012-01_E2.fasta	Farm Environment	Finland	O157:H7	STEC	11	2012	Finland (this study)		1
Ec_Farm1_2014-09_C1.fasta	Cattle	Finland	O157:H7	STEC	11	2014	Finland (this study)		1
Ec_Farm1_2014-09_C2.fasta	Cattle	Finland	O157:H7	STEC	11	2014	Finland (this study)		1
Ec_Farm2_2013-10_C1.fasta	Cattle	Finland	O157:H7	STEC	11	2013	Finland (this study)		1
Ec_Farm2_2013-10_E1.fasta	Farm Environment	Finland	O157:H7	STEC	11	2013	Finland (this study)		1
Ec_Farm2_2014-03_C1.fasta	Cattle	Finland	O157:H7	STEC	11	2014	Finland (this study)		1
Ec_Farm2_2014-03_C2.fasta	Cattle	Finland	O157:H7	STEC	11	2014	Finland (this study)		1
Ec_Farm2_2014-03_C3.fasta	Cattle	Finland	O157:H7	STEC	11	2014	Finland (this study)		1
Ec_Farm2_2014-03_E1.fasta	Farm Environment	Finland	O157:H7	STEC	11	2014	Finland (this study)		1
Ec_Farm2_2014-03_F1.fasta	Milk Filter	Finland	O157:H7	STEC	11	2014	Finland (this study)		1
Ec_Farm2_2014-04_C1.fasta	Cattle	Finland	O157:H7	STEC	11	2014	Finland (this study)		1
Ec_Farm2_2014-04_C2.fasta	Cattle	Finland	O157:H7	STEC	11	2014	Finland (this study)		1
Ec_Farm2_2014-05_C1.fasta	Cattle	Finland	O157:H7	STEC	11	2014	Finland (this study)		1
Ec_Farm2_2014-05_F1.fasta	Milk Filter	Finland	O157:H7	STEC	11	2014	Finland (this study)		1
Ec_Farm2_2014-06_C1.fasta	Cattle	Finland	O157:H7	STEC	11	2014	Finland (this study)		1
Ec_Farm2_2014-06_C2.fasta	Cattle	Finland	O157:H7	STEC	11	2014	Finland (this study)		1
Ec_Farm2_2014-06_F1.fasta	Milk Filter	Finland	O157:H7	STEC	11	2014	Finland (this study)		1
Ec_Farm2_2014-06_F2.fasta	Milk Filter	Finland	O157:H7	STEC	11	2014	Finland (this study)		1
Ec_Farm2_2014-08_C1.fasta	Cattle	Finland	O157:H7	STEC	11	2014	Finland (this study)		1
Ec_Farm2_2014-09_C1.fasta	Cattle	Finland	O157:H7	STEC	11	2014	Finland (this study)		1
Ec_Farm2_2014-09_F1.fasta	Milk Filter	Finland	O157:H7	STEC	11	2014	Finland (this study)		1
Ec_Farm3_2014-01_C1.fasta	Cattle	Finland	O157:H7	STEC	11	2014	Finland (this study)		1
Ec_Farm3_2014-02_C1.fasta	Cattle	Finland	O157:H7	STEC	11	2014	Finland (this study)		1
Ec_Farm3_2014-02_E1.fasta	Farm Environment	Finland	O157:H7	STEC	11	2014	Finland (this study)		1
Ec_Farm3_2014-05_C1.fasta	Cattle	Finland	O157:H7	STEC	11	2014	Finland (this study)		1
Ec_Farm3_2014-06_F1.fasta	Milk Filter	Finland	O157:H7	STEC	11	2014	Finland (this study)		1
Ec_Farm3_2014-07_C1.fasta	Cattle	Finland	O157:H7	STEC	11	2014	Finland (this study)		1
Ec_Farm3_2014-11_E1.fasta	Farm Environment	Finland	O157:H7	STEC	11	2014	Finland (this study)		1
IN_STEC_FI_001.fasta	Cattle	Finland	O157	STEC	11	2011	Finland (other than this study)		2
IN_STEC_FI_002.fasta	Cattle	Finland	O157	STEC	11	2012	Finland (other than this study)		2
IN_STEC_FI_003.fasta	Cattle	Finland	O157	STEC	11	2012	Finland (other than this study)		2
IN_STEC_FI_004.fasta	Cattle	Finland	O157	STEC	11	2012	Finland (other than this study)		2
IN_STEC_FI_005.fasta	Farm Environment	Finland	O157	STEC	11	2012	Finland (other than this study)		2
IN_STEC_FI_006.fasta	Cattle	Finland	O157	STEC	11	2012	Finland (other than this study)		2
IN_STEC_FI_007.fasta	Cattle	Finland	O157	STEC	11	2012	Finland (other than this study)		2
IN_STEC_FI_008.fasta	Farm Environment	Finland	O157	STEC	11	2012	Finland (other than this study)		2
IN_STEC_FI_009.fasta	Cattle	Finland	O157	STEC	11	2012	Finland (other than this study)		2
IN_STEC_FI_010.fasta	Farm Environment	Finland	O157	STEC	11	2012	Finland (other than this study)		2
IN_STEC_FI_011.fasta	Cattle	Finland	O157	STEC	11	2013	Finland (other than this study)		2
IN_STEC_FI_012.fasta	Cattle	Finland	O157	STEC	11	2013	Finland (other than this study)		2
IN_STEC_FI_013.fasta	Cattle	Finland	O157	STEC	11	2013	Finland (other than this study)		2
IN_STEC_FI_014.fasta	Cattle	Finland	O157	STEC	11	2013	Finland (other than this study)		2
IN_STEC_FI_015.fasta	Cattle	Finland	O157	STEC	11	2013	Finland (other than this study)		2
IN_STEC_FI_016.fasta	Cattle	Finland	O157	STEC	11	2013	Finland (other than this study)		2
IN_STEC_FI_017.fasta	Cattle	Finland	O157	STEC	11	2013	Finland (other than this study)		2
IN_STEC_FI_018.fasta	Cattle	Finland	O157	STEC	11	2013	Finland (other than this study)		2
IN_STEC_FI_019.fasta	Cattle	Finland	O157	STEC	11	2013	Finland (other than this study)		2
IN_STEC_FI_020.fasta	Cattle	Finland	O157	STEC	11	2013	Finland (other than this study)		2
IN_STEC_FI_021.fasta	Farm Environment	Finland	O157	STEC	11	2013	Finland (other than this study)		2
IN_STEC_FI_022.fasta	Farm Environment	Finland	O157	STEC	11	2013	Finland (other than this study)		2
IN_STEC_FI_023.fasta	Cattle	Finland	O157	STEC	11	2013	Finland (other than this study)		2
IN_STEC_FI_024.fasta	Cattle	Finland	O157	STEC	11	2013	Finland (other than this study)		2
IN_STEC_FI_025.fasta	Cattle	Finland	O157	STEC	11	2013	Finland (other than this study)		2
IN_STEC_FI_029.fasta	Farm Environment	Finland	O157	STEC	11	2014	Finland (other than this study)		2
IN_STEC_FI_030.fasta	Cattle	Finland	O157	STEC	11	2014	Finland (other than this study)		2
IN_STEC_FI_041.fasta	Farm Environment	Finland	O157	STEC	11	2014	Finland (other than this study)		2
IN_STEC_FI_067.fasta	Human	Finland	O157:H7	STEC	11	2012	Finland (other than this study)		2
IN_STEC_FI_068.fasta	Human	Finland	O157:H7	STEC	11	2012	Finland (other than this study)		2
IN_STEC_FI_069.fasta	Human	Finland	O157:H7	STEC	11	2002	Finland (other than this study)		2
IN_STEC_FI_070.fasta	Human	Finland	O157:H7	STEC	11	2002	Finland (other than this study)		2
IN_STEC_FI_071.fasta	Human	Finland	O157:H7 (non-motile)	STEC	11	2014	Finland (other than this study)		2
IN_STEC_FI_072.fasta	Human	Finland	O157:H7 (non-motile)	STEC	11	2012	Finland (other than this study)		2
IN_STEC_FI_073.fasta	Human	Finland	O157:H7 (non-motile)	STEC	11	2009	Finland (other than this study)		2
IN_STEC_FI_074.fasta	Human	Finland	O157:H- (non-motile)	STEC	11	2006	Finland (other than this study)		2
IN_STEC_FI_075.fasta	Human	Finland	O157:H- (non-motile)	STEC	11	2006	Finland (other than this study)		2
IN_STEC_FI_076.fasta	Human	Finland	O157:H7	STEC	11	2013	Finland (other than this study)		2
IN_STEC_FI_077.fasta	Human	Finland	O157:H7	STEC	11	2010	Finland (other than this study)		2
IN_STEC_FI_078.fasta	Human	Finland	O157:H7	STEC	11	2010	Finland (other than this study)		2
IN_STEC_FI_079.fasta	Human	Finland	O157:H7	STEC	11	2014	Finland (other than this study)		2
IN_STEC_FI_080.fasta	Human	Finland	O157:H7	STEC	11	2014	Finland (other than this study)		2
IN_STEC_FI_081.fasta	Human	Finland	O157:H7	STEC	11	2013	Finland (other than this study)		2
IN_STEC_FI_082.fasta	Human	Finland	O157:H7	STEC	11	2013	Finland (other than this study)		2
IN_STEC_FI_083.fasta	Human	Finland	O157:H7	STEC	11	2013	Finland (other than this study)		2
IN_STEC_FI_084.fasta	Human	Finland	O157:H7	STEC	11	2013	Finland (other than this study)		2
IN_STEC_FI_085.fasta	Human	Finland	O157:H7	STEC	11	2013	Finland (other than this study)		2
IN_STEC_FI_086.fasta	Human	Finland	O157:H7	STEC	11	2013	Finland (other than this study)		2
IN_STEC_FI_087.fasta	Human	Finland	O157:H7	STEC	11	2011	Finland (other than this study)		2
IN_STEC_FI_088.fasta	Human	Finland	O157:H7	STEC	11	2010	Finland (other than this study)		2
IN_STEC_FI_089.fasta	Human	Finland	O157:H7	STEC	11	2010	Finland (other than this study)		2
IN_STEC_FI_090.fasta	Human	Finland	O157:H7	STEC	11	2009	Finland (other than this study)		2
IN_STEC_FI_091.fasta	Human	Finland	O157:H7	STEC	11	2009	Finland (other than this study)		2
IN_STEC_FI_092.fasta	Human	Finland	O157:H7	STEC	11	2009	Finland (other than this study)		2
IN_STEC_FI_094.fasta	Human	Finland	O157:H7 (non-motile)	STEC	11	2011	Finland (other than this study)		2
IN_STEC_FI_099.fasta	Human	Finland	O157:H7	STEC	11	2013	Finland (other than this study)		2
IN_STEC_FI_101.fasta	Human	Finland	O157:H7 (non-motile)	STEC	11	2013	Finland (other than this study)		2
IN_STEC_FI_102.fasta	Human	Finland	O157:H7 (non-motile)	STEC	11	2013	Finland (other than this study)		2
IN_STEC_FI_103.fasta	Human	Finland	O157:H7 (non-motile)	STEC	11	2013	Finland (other than this study)		2
IN_STEC_FI_104.fasta	Human	Finland	O157:H7 (non-motile)	STEC	11	2013	Finland (other than this study)		2
IN_STEC_FI_105.fasta	Human	Finland	O157:H7 (non-motile)	STEC	11	2013	Finland (other than this study)		2
IN_STEC_FI_106.fasta	Human	Finland	O157:H7 (non-motile)	STEC	11	2013	Finland (other than this study)		2
IN_STEC_FI_107.fasta	Human	Finland	O157:H7 (non-motile)	STEC	11	2013	Finland (other than this study)		2
IN_STEC_FI_108.fasta	Human	Finland	O157:H7 (non-motile)	STEC	11	2013	Finland (other than this study)		2
IN_STEC_FI_109.fasta	Human	Finland	O157:H7 (non-motile)	STEC	11	2013	Finland (other than this study)		2
IN_STEC_FI_110.fasta	Human	Finland	O157:H7 (non-motile)	STEC	11	2013	Finland (other than this study)		2
IN_STEC_FI_111.fasta	Human	Finland	O157:H7 (non-motile)	STEC	11	2014	Finland (other than this study)		2
IN_STEC_FI_112.fasta	Human	Finland	O157:H7 (non-motile)	STEC	11	2014	Finland (other than this study)		2
IN_STEC_FI_113.fasta	Human	Finland	O157:H7 (non-motile)	STEC	11	2014	Finland (other than this study)		2
IN_STEC_FI_116.fasta	Human	Finland	O157:H7	STEC	11	2014	Finland (other than this study)		2
IN_STEC_FI_117.fasta	Human	Finland	O157:H7	STEC	11	2013	Finland (other than this study)		2
IN_STEC_FI_118.fasta	Human	Finland	O157:H7	STEC	11	2013	Finland (other than this study)		2
IN_STEC_FI_119.fasta	Human	Finland	O157:H7	STEC	11	2013	Finland (other than this study)		2
IN_STEC_FI_120.fasta	Human	Finland	O157:H7	STEC	11	2013	Finland (other than this study)		2
IN_STEC_FI_121.fasta	Human	Finland	O157:H7	STEC	11	2013	Finland (other than this study)		2
ESC_FA0769AA.fasta	Human	United Kingdom	Escherichia Coli	NA	11	2016	United Kingdom (outgroup)		3
ESC_AA8687AA.fasta	ND	United Kingdom	O157	NA	11	NA	United Kingdom		4
ESC_AA8719AA.fasta	ND	United Kingdom	O157	NA	11	NA	United Kingdom		4
ESC_AA8721AA.fasta	ND	United Kingdom	O157	NA	11	NA	United Kingdom		4
ESC_AA8788AA.fasta	ND	United Kingdom	O157	NA	11	NA	United Kingdom		4
ESC_AA8828AA.fasta	ND	United Kingdom	O157	NA	11	NA	United Kingdom		4
ESC_AA8842AA.fasta	ND	United Kingdom	O157	NA	11	NA	United Kingdom		4
ESC_AA8879AA.fasta	ND	United Kingdom	O157	NA	11	NA	United Kingdom		4
ESC_AA8887AA.fasta	ND	United Kingdom	O157	NA	11	NA	United Kingdom		4
ESC_AA8906AA.fasta	ND	United Kingdom	O157	NA	11	NA	United Kingdom		4
ESC_AA8916AA.fasta	ND	United Kingdom	O157	NA	11	NA	United Kingdom		4
ESC_AA8927AA.fasta	ND	United Kingdom	O157	NA	11	NA	United Kingdom		4
ESC_AA8931AA.fasta	ND	United Kingdom	O157	NA	11	NA	United Kingdom		4
ESC_AA8964AA.fasta	ND	United Kingdom	O157	NA	11	NA	United Kingdom		4
ESC_AA8978AA.fasta	ND	United Kingdom	O157	NA	11	NA	United Kingdom		4
ESC_AA8989AA.fasta	ND	United Kingdom	O157	NA	11	NA	United Kingdom		4
ESC_AA9033AA.fasta	ND	United Kingdom	O157	NA	11	NA	United Kingdom		4
ESC_AA9059AA.fasta	ND	United Kingdom	O157	NA	11	NA	United Kingdom		4
ESC_AA9070AA.fasta	ND	United Kingdom	O157	NA	11	NA	United Kingdom		4
ESC_AA9078AA.fasta	ND	United Kingdom	O157	NA	11	NA	United Kingdom		4
ESC_AA9105AA.fasta	ND	United Kingdom	O157	NA	11	NA	United Kingdom		4
ESC_AA9138AA.fasta	ND	United Kingdom	O157	NA	11	NA	United Kingdom		4
ESC_AA9157AA.fasta	ND	United Kingdom	O157	NA	11	NA	United Kingdom		4
ESC_AA9185AA.fasta	ND	United Kingdom	O157	NA	11	NA	United Kingdom		4
ESC_AA9199AA.fasta	ND	United Kingdom	O157	NA	11	NA	United Kingdom		4
ESC_AA9207AA.fasta	ND	United Kingdom	O157	NA	11	NA	United Kingdom		4
ESC_AA9217AA.fasta	ND	United Kingdom	O157	NA	11	NA	United Kingdom		4
ESC_AA9239AA.fasta	Human	United Kingdom	O157	NA	11	NA	United Kingdom		4
ESC_AA9267AA.fasta	Human	United Kingdom	O157	NA	11	NA	United Kingdom		4
ESC_AA9340AA.fasta	Human	United Kingdom	O157	NA	11	NA	United Kingdom		4
ESC_AA9345AA.fasta	Human	United Kingdom	O157	NA	11	NA	United Kingdom		4
ESC_AA9358AA.fasta	Human	United Kingdom	O157	NA	11	NA	United Kingdom		4
ESC_AA9369AA.fasta	Human	United Kingdom	O157	NA	11	NA	United Kingdom		4
ESC_AA9419AA.fasta	Human	United Kingdom	O157	NA	11	NA	United Kingdom		4
ESC_AA9626AA.fasta	Human	United Kingdom	O157	NA	11	NA	United Kingdom		4
ESC_AA9628AA.fasta	Human	United Kingdom	O157	NA	11	NA	United Kingdom		4
ESC_AA9638AA.fasta	Human	United Kingdom	O157	NA	11	NA	United Kingdom		4
ESC_AA9653AA.fasta	Human	United Kingdom	O157	NA	11	NA	United Kingdom		4
ESC_AA9680AA.fasta	Human	United Kingdom	O157	NA	11	NA	United Kingdom		4
ESC_AA9716AA.fasta	Human	United Kingdom	O157	NA	11	NA	United Kingdom		4
ESC_AA9724AA.fasta	Human	United Kingdom	O157	NA	11	NA	United Kingdom		4
ESC_AA9740AA.fasta	Human	United Kingdom	O157	NA	11	NA	United Kingdom		4
ESC_AA9755AA.fasta	Human	United Kingdom	O157	NA	11	NA	United Kingdom		4
ESC_AA9772AA.fasta	Human	United Kingdom	O157	NA	11	NA	United Kingdom		4
ESC_AA9791AA.fasta	Human	United Kingdom	O157	NA	11	NA	United Kingdom		4
ESC_AA9800AA.fasta	Human	United Kingdom	O157	NA	11	NA	United Kingdom		4
ESC_AA9813AA.fasta	Human	United Kingdom	O157	NA	11	NA	United Kingdom		4
ESC_AA9815AA.fasta	Human	United Kingdom	O157	NA	11	NA	United Kingdom		4
ESC_AA9816AA.fasta	Human	United Kingdom	O157	NA	11	NA	United Kingdom		4
ESC_AA9832AA.fasta	Human	United Kingdom	O157	NA	11	NA	United Kingdom		4
ESC_AA9848AA.fasta	Human	United Kingdom	O157	NA	11	NA	United Kingdom		4
ESC_AA9891AA.fasta	Human	United Kingdom	O157	NA	11	NA	United Kingdom		4
ESC_AA9963AA.fasta	Human	United Kingdom	O157	NA	11	NA	United Kingdom		4
ESC_AA9973AA.fasta	Human	United Kingdom	O157	NA	11	NA	United Kingdom		4
ESC_AA9976AA.fasta	Human	United Kingdom	O157	NA	11	NA	United Kingdom		4
ESC_BA0173AA.fasta	Human	United Kingdom	O157	NA	11	NA	United Kingdom		4
ESC_BA0200AA.fasta	Human	United Kingdom	O157	NA	11	NA	United Kingdom		4
ESC_BA0202AA.fasta	Human	United Kingdom	O157	NA	11	NA	United Kingdom		4
ESC_BA0218AA.fasta	Human	United Kingdom	O157	NA	11	NA	United Kingdom		4
ESC_BA0227AA.fasta	Human	United Kingdom	O157	NA	11	NA	United Kingdom		4
ESC_BA0234AA.fasta	Human	United Kingdom	O157	NA	11	NA	United Kingdom		4
ESC_BA0244AA.fasta	Human	United Kingdom	O157	NA	11	NA	United Kingdom		4
ESC_DA5104AA.fasta	Ovine	United Kingdom	NA	NA	11	2005	United Kingdom		4
ESC_DA5108AA.fasta	Ovine	United Kingdom	NA	NA	11	2010	United Kingdom		4
ESC_DA5109AA.fasta	Human	United Kingdom	NA	NA	11	2011	United Kingdom		4
ESC_DA5125AA.fasta	Ovine	United Kingdom	NA	NA	11	2010	United Kingdom		4
ESC_DA5139AA.fasta	Human	United Kingdom	NA	NA	11	2010	United Kingdom		4
ESC_DA5146AA.fasta	Bovine	United Kingdom	NA	NA	11	2007	United Kingdom		4
ESC_DA5176AA.fasta	Human	United Kingdom	NA	NA	11	2005	United Kingdom		4
ESC_DA5180AA.fasta	Bovine	United Kingdom	NA	NA	11	2010	United Kingdom		4
ESC_DA5187AA.fasta	Bovine	United Kingdom	NA	NA	11	2007	United Kingdom		4
ESC_DA5190AA.fasta	Bovine	United Kingdom	NA	NA	11	2007	United Kingdom		4
ESC_DA5192AA.fasta	Bovine	United Kingdom	NA	NA	11	2007	United Kingdom		4
ESC_DA5208AA.fasta	Human	United Kingdom	NA	NA	11	2006	United Kingdom		4
ESC_EA0538AA.fasta	Human	United Kingdom	O157:H7	NA	11	2016	United Kingdom		4
ESC_EA0545AA.fasta	Human	United Kingdom	O157:H7	NA	11	2016	United Kingdom		4
ESC_EA0570AA.fasta	Human	United Kingdom	O157:H7	NA	11	2016	United Kingdom		4
ESC_EA0701AA.fasta	Human	United Kingdom	O157	NA	11	2015	United Kingdom		4
ESC_EA0711AA.fasta	Human	United Kingdom	O157	NA	11	2015	United Kingdom		4
ESC_EA0713AA.fasta	Human	United Kingdom	O157	NA	11	2015	United Kingdom		4
ESC_EA4838AA.fasta	Human	United Kingdom	O157	NA	11	2014	United Kingdom		4
ESC_EA4840AA.fasta	Human	United Kingdom	O157	NA	11	2015	United Kingdom		4
ESC_EA4866AA.fasta	Human	United Kingdom	O157	NA	11	2015	United Kingdom		4
ESC_EA4893AA.fasta	Human	United Kingdom	O157	NA	11	2015	United Kingdom		4
ESC_EA4907AA.fasta	Human	United Kingdom	O157	NA	11	2015	United Kingdom		4
ESC_EA4916AA.fasta	Human	United Kingdom	O157	NA	11	2015	United Kingdom		4
ESC_EA4918AA.fasta	Human	United Kingdom	O157	NA	11	2015	United Kingdom		4
ESC_EA4920AA.fasta	Human	United Kingdom	O157	NA	11	2015	United Kingdom		4
ESC_EA4921AA.fasta	Human	United Kingdom	O157	NA	11	2015	United Kingdom		4
ESC_EA4942AA.fasta	Human	United Kingdom	O157	NA	11	2015	United Kingdom		4
ESC_EA4972AA.fasta	Human	United Kingdom	O157	NA	11	2015	United Kingdom		4
ESC_EA4978AA.fasta	Human	United Kingdom	O157	NA	11	2015	United Kingdom		4
ESC_EA5236AA.fasta	NA	United Kingdom	NA	NA	11	NA	United Kingdom		4
ESC_EA5241AA.fasta	NA	United Kingdom	NA	NA	11	NA	United Kingdom		4
ESC_EA5243AA.fasta	NA	United Kingdom	NA	NA	11	NA	United Kingdom		4
ESC_EA5269AA.fasta	Human	United Kingdom	O157	NA	11	2015	United Kingdom		4
ESC_EA5425AA.fasta	Human	United Kingdom	O157	NA	11	2015	United Kingdom		4
ESC_FA0351AA.fasta	Human	United Kingdom	Escherichia Coli	NA	11	2016	United Kingdom		4
ESC_FA0353AA.fasta	Human	United Kingdom	Escherichia Coli	NA	11	2016	United Kingdom		4
ESC_FA0381AA.fasta	Human	United Kingdom	Escherichia Coli	NA	11	2016	United Kingdom		4
ESC_FA0405AA.fasta	Human	United Kingdom	Escherichia Coli	NA	11	2016	United Kingdom		4
ESC_FA0417AA.fasta	Human	United Kingdom	Escherichia Coli	NA	11	2015	United Kingdom		4
ESC_FA0461AA.fasta	Human	United Kingdom	Escherichia Coli	NA	11	2016	United Kingdom		4
ESC_FA0466AA.fasta	Human	United Kingdom	Escherichia Coli	NA	11	2015	United Kingdom		4
ESC_FA0471AA.fasta	Human	United Kingdom	Escherichia Coli	NA	11	2016	United Kingdom		4
ESC_FA0507AA.fasta	Human	United Kingdom	Escherichia Coli	NA	11	2016	United Kingdom		4
ESC_FA0514AA.fasta	Human	United Kingdom	Escherichia Coli	NA	11	2016	United Kingdom		4
ESC_FA0519AA.fasta	Human	United Kingdom	Escherichia Coli	NA	11	2016	United Kingdom		4
ESC_FA0534AA.fasta	Human	United Kingdom	Escherichia Coli	NA	11	2016	United Kingdom		4
ESC_FA0541AA.fasta	Human	United Kingdom	Escherichia Coli	NA	11	2016	United Kingdom		4
ESC_FA0555AA.fasta	Human	United Kingdom	Escherichia Coli	NA	11	2016	United Kingdom		4
ESC_FA0574AA.fasta	Human	United Kingdom	Escherichia Coli	NA	11	2016	United Kingdom		4
ESC_FA0620AA.fasta	Human	United Kingdom	Escherichia Coli	NA	11	2015	United Kingdom		4
ESC_FA0641AA.fasta	Human	United Kingdom	Escherichia Coli	NA	11	2016	United Kingdom		4
ESC_FA0657AA.fasta	Human	United Kingdom	Escherichia Coli	NA	11	2015	United Kingdom		4
ESC_FA0683AA.fasta	Human	United Kingdom	Escherichia Coli	NA	11	2013	United Kingdom		4
ESC_FA0688AA.fasta	Human	United Kingdom	Escherichia Coli	NA	11	2016	United Kingdom		4
ESC_FA0696AA.fasta	Human	United Kingdom	Escherichia Coli	NA	11	2016	United Kingdom		4
ESC_FA0721AA.fasta	Human	United Kingdom	Escherichia Coli	NA	11	2016	United Kingdom		4
ESC_FA0727AA.fasta	Human	United Kingdom	Escherichia Coli	NA	11	2016	United Kingdom		4
ESC_FA0729AA.fasta	Human	United Kingdom	Escherichia Coli	NA	11	2016	United Kingdom		4
ESC_FA0742AA.fasta	Human	United Kingdom	Escherichia Coli	NA	11	2009	United Kingdom		4
ESC_FA0759AA.fasta	Human	United Kingdom	Escherichia Coli	NA	11	2016	United Kingdom		4
ESC_FA0770AA.fasta	Human	United Kingdom	Escherichia Coli	NA	11	2016	United Kingdom		4
ESC_FA0773AA.fasta	Human	United Kingdom	Escherichia Coli	NA	11	2015	United Kingdom		4
ESC_FA0790AA.fasta	Human	United Kingdom	Escherichia Coli	NA	11	2015	United Kingdom		4
ESC_FA0807AA.fasta	Human	United Kingdom	Escherichia Coli	NA	11	2016	United Kingdom		4
ESC_FA0817AA.fasta	Human	United Kingdom	Escherichia Coli	NA	11	2016	United Kingdom		4
ESC_FA0829AA.fasta	Human	United Kingdom	Escherichia Coli	NA	11	2016	United Kingdom		4
ESC_FA0831AA.fasta	Human	United Kingdom	Escherichia Coli	NA	11	2016	United Kingdom		4
ESC_FA0845AA.fasta	Human	United Kingdom	Escherichia Coli	NA	11	2016	United Kingdom		4
ESC_FA0858AA.fasta	ND	United Kingdom	Escherichia Coli	NA	11	2004	United Kingdom		4
ESC_FA1380AA.fasta	Human	United Kingdom	Escherichia Coli	NA	11	2016	United Kingdom		4
ESC_FA1390AA.fasta	Human	United Kingdom	Escherichia Coli	NA	11	2016	United Kingdom		4
ESC_FA1414AA.fasta	Human	United Kingdom	Escherichia Coli	NA	11	2016	United Kingdom		4
ESC_FA1433AA.fasta	Human	United Kingdom	Escherichia Coli	NA	11	2016	United Kingdom		4
ESC_FA1455AA.fasta	Human	United Kingdom	Escherichia Coli	NA	11	2016	United Kingdom		4
ESC_FA1464AA.fasta	Human	United Kingdom	Escherichia Coli	NA	11	2016	United Kingdom		4
ESC_FA1467AA.fasta	Human	United Kingdom	Escherichia Coli	NA	11	2016	United Kingdom		4
ESC_FA1468AA.fasta	Human	United Kingdom	Escherichia Coli	NA	11	2016	United Kingdom		4
ESC_FA1503AA.fasta	Human	United Kingdom	Escherichia Coli	NA	11	2015	United Kingdom		4
ESC_FA1532AA.fasta	Other Mammal	United Kingdom	Escherichia Coli	NA	11	2015	United Kingdom		4
ESC_FA1576AA.fasta	Human	United Kingdom	Escherichia Coli	NA	11	2016	United Kingdom		4
ESC_FA1614AA.fasta	Human	United Kingdom	Escherichia Coli	NA	11	2015	United Kingdom		4
ESC_FA1653AA.fasta	Human	United Kingdom	Escherichia Coli	NA	11	2016	United Kingdom		4
ESC_FA1656AA.fasta	Human	United Kingdom	Escherichia Coli	NA	11	2016	United Kingdom		4
ESC_FA1665AA.fasta	Human	United Kingdom	Escherichia Coli	NA	11	2016	United Kingdom		4
ESC_FA1675AA.fasta	ND	United Kingdom	Escherichia Coli	NA	11	2015	United Kingdom		4
ESC_FA1702AA.fasta	Human	United Kingdom	Escherichia Coli	NA	11	2005	United Kingdom		4
ESC_FA1718AA.fasta	ND	United Kingdom	Escherichia Coli	NA	11	2004	United Kingdom		4
ESC_FA1735AA.fasta	Human	United Kingdom	Escherichia Coli	NA	11	2016	United Kingdom		4
ESC_FA1756AA.fasta	Human	United Kingdom	Escherichia Coli	NA	11	2016	United Kingdom		4
ESC_FA1763AA.fasta	Human	United Kingdom	Escherichia Coli	NA	11	2016	United Kingdom		4
ESC_FA2165AA.fasta	Human	United Kingdom	Escherichia Coli	NA	11	2016	United Kingdom		4
ESC_FA2185AA.fasta	Human	United Kingdom	Escherichia Coli	NA	11	2016	United Kingdom		4
ESC_FA2188AA.fasta	ND	United Kingdom	Escherichia Coli	NA	11	2015	United Kingdom		4
ESC_FA2336AA.fasta	Human	United Kingdom	Escherichia Coli	NA	11	2015	United Kingdom		4
ESC_FA2353AA.fasta	Human	United Kingdom	Escherichia Coli	NA	11	2015	United Kingdom		4
ESC_FA2365AA.fasta	Human	United Kingdom	Escherichia Coli	NA	11	2016	United Kingdom		4
ESC_FA2382AA.fasta	Human	United Kingdom	Escherichia Coli	NA	11	2016	United Kingdom		4
ESC_FA2399AA.fasta	Human	United Kingdom	Escherichia Coli	NA	11	2007	United Kingdom		4
ESC_FA2640AA.fasta	Human	United Kingdom	Escherichia Coli	NA	11	2015	United Kingdom		4
ESC_FA2690AA.fasta	Human	United Kingdom	Escherichia Coli	NA	11	2015	United Kingdom		4
ESC_FA2719AA.fasta	Human	United Kingdom	Escherichia Coli	NA	11	2016	United Kingdom		4
ESC_FA2733AA.fasta	Human	United Kingdom	Escherichia Coli	NA	11	2015	United Kingdom		4
ESC_FA2791AA.fasta	Other Mammal	United Kingdom	Escherichia Coli	NA	11	2016	United Kingdom		4
ESC_FA2801AA.fasta	Human	United Kingdom	Escherichia Coli	NA	11	2015	United Kingdom		4
ESC_FA2956AA.fasta	Human	United Kingdom	Escherichia Coli	NA	11	2016	United Kingdom		4
ESC_FA2969AA.fasta	Human	United Kingdom	Escherichia Coli	NA	11	2015	United Kingdom		4
ESC_FA3000AA.fasta	Human	United Kingdom	Escherichia Coli	NA	11	2015	United Kingdom		4
ESC_FA3027AA.fasta	Human	United Kingdom	Escherichia Coli	NA	11	2015	United Kingdom		4
ESC_FA3108AA.fasta	Human	United Kingdom	Escherichia Coli	NA	11	2016	United Kingdom		4
ESC_FA3109AA.fasta	Human	United Kingdom	Escherichia Coli	NA	11	2015	United Kingdom		4
ESC_FA3119AA.fasta	Human	United Kingdom	Escherichia Coli	NA	11	2016	United Kingdom		4
ESC_FA3127AA.fasta	Human	United Kingdom	Escherichia Coli	NA	11	2016	United Kingdom		4
ESC_FA3135AA.fasta	Human	United Kingdom	Escherichia Coli	NA	11	2010	United Kingdom		4
ESC_FA4029AA.fasta	Human	United Kingdom	Escherichia Coli	NA	11	2011	United Kingdom		4
ESC_FA4087AA.fasta	Other Mammal	United Kingdom	Escherichia Coli	NA	11	2014	United Kingdom		4
ESC_FA4088AA.fasta	Human	United Kingdom	Escherichia Coli	NA	11	2010	United Kingdom		4
ESC_FA4099AA.fasta	Human	United Kingdom	Escherichia Coli	NA	11	2012	United Kingdom		4
ESC_FA4101AA.fasta	Human	United Kingdom	Escherichia Coli	NA	11	2014	United Kingdom		4
ESC_FA4109AA.fasta	Human	United Kingdom	Escherichia Coli	NA	11	2008	United Kingdom		4
ESC_FA4110AA.fasta	Human	United Kingdom	Escherichia Coli	NA	11	2013	United Kingdom		4
ESC_FA4112AA.fasta	Human	United Kingdom	Escherichia Coli	NA	11	2012	United Kingdom		4
ESC_FA5461AA.fasta	Bovine	United Kingdom	O157:H7	NA	11	2002	United Kingdom		4
ESC_FA5465AA.fasta	Human	United Kingdom	O157:H7	NA	11	2012	United Kingdom		4
ESC_CA4176AA.fasta	NA	Denmark	NA	NA	11	2015	Europe (other than FI or UK)		5
ESC_DA5030AA.fasta	Bovine	Netherlands	NA	NA	11	2003	Europe (other than FI or UK)		5
ESC_DA5031AA.fasta	Bovine	Netherlands	NA	NA	11	2002	Europe (other than FI or UK)		5
ESC_DA5038AA.fasta	Bovine	Netherlands	NA	NA	11	2007	Europe (other than FI or UK)		5
ESC_DA5040AA.fasta	Bovine	Netherlands	NA	NA	11	2002	Europe (other than FI or UK)		5
ESC_DA5041AA.fasta	Bovine	Netherlands	NA	NA	11	2007	Europe (other than FI or UK)		5
ESC_DA5062AA.fasta	Human	Netherlands	NA	NA	11	2006	Europe (other than FI or UK)		5
ESC_EA1591AA.fasta	NA	Portugal	NA	NA	11	NA	Europe (other than FI or UK)		5
ESC_EA1594AA.fasta	NA	Portugal	NA	NA	11	NA	Europe (other than FI or UK)		5
ESC_EA3413AA.fasta	NA	Luxembourg	O157	EHEC	11	2015	Europe (other than FI or UK)		5
ESC_EA3422AA.fasta	NA	Luxembourg	O157	EHEC	11	2015	Europe (other than FI or UK)		5
ESC_EA3682AA.fasta	NA	Germany	NA	NA	11	NA	Europe (other than FI or UK)		5
ESC_AA7781AA.fasta	Bovine	United States	O157:H7	NA	11	2012	United States		6
ESC_AA7786AA.fasta	Bovine	United States	O157:H7	NA	11	2012	United States		6
ESC_AA7829AA.fasta	Bovine	United States	O157:H7	NA	11	2012	United States		6
ESC_AA7982AA.fasta	Air	United States	O157:H7	NA	11	2013	United States		6
ESC_AA7986AA.fasta	Bovine	United States	O157:H7	NA	11	2013	United States		6
ESC_AA7995AA.fasta	Air	United States	O157:H7	NA	11	2013	United States		6
ESC_AA7998AA.fasta	Bovine	United States	O157:H7	NA	11	2012	United States		6
ESC_AA8247AA.fasta	NA	United States	NA	NA	11	NA	United States		6
ESC_AA8255AA.fasta	NA	United States	NA	NA	11	NA	United States		6
ESC_AA8259AA.fasta	NA	United States	NA	NA	11	NA	United States		6
ESC_BA0532AA.fasta	NA	United States	NA	NA	11	NA	United States		6
ESC_BA0958AA.fasta	NA	United States	NA	NA	11	NA	United States		6
ESC_BA1814AA.fasta	Human	United States	O157:H7	NA	11	2008	United States		6
ESC_BA1821AA.fasta	Human	United States	O157:H7	NA	11	2009	United States		6
ESC_BA1883AA.fasta	NA	United States	NA	NA	11	NA	United States		6
ESC_BA1885AA.fasta	NA	United States	NA	NA	11	NA	United States		6
ESC_BA3395AA.fasta	Bovine	United States	O157:H7	NA	11	2002	United States		6
ESC_BA3398AA.fasta	Composite Food	United States	O157:H7	NA	11	2002	United States		6
ESC_BA3399AA.fasta	Bovine	United States	O157:H7	NA	11	2002	United States		6
ESC_BA3628AA.fasta	Dairy	United States	O157:H7	NA	11	2013	United States		6
ESC_BA3630AA.fasta	Composite Food	United States	O157:H7	NA	11	2008	United States		6
ESC_BA3715AA.fasta	NA	United States	NA	NA	11	NA	United States		6
ESC_CA3499AA.fasta	Air	United States	O157	NA	11	2015	United States		6
ESC_CA4225AA.fasta	Human	United States	NA	NA	11	2015	United States		6
ESC_CA6100AA.fasta	NA	United States	NA	NA	11	NA	United States		6
ESC_CA6112AA.fasta	NA	United States	NA	NA	11	NA	United States		6
ESC_CA6151AA.fasta	NA	United States	NA	NA	11	NA	United States		6
ESC_CA6828AA.fasta	NA	United States	NA	NA	11	NA	United States		6
ESC_CA6839AA.fasta	NA	United States	NA	NA	11	NA	United States		6
ESC_CA6892AA.fasta	Air	United States	NA	NA	11	2009	United States		6
ESC_CA7553AA.fasta	NA	United States	NA	NA	11	NA	United States		6
ESC_CA7559AA.fasta	NA	United States	NA	NA	11	NA	United States		6
ESC_CA7566AA.fasta	NA	United States	NA	NA	11	NA	United States		6
ESC_CA7582AA.fasta	NA	United States	NA	NA	11	NA	United States		6
ESC_CA7608AA.fasta	Bovine	United States	O157:H7	NA	11	2001	United States		6
ESC_CA7609AA.fasta	Bovine	United States	O157:H7	NA	11	2001	United States		6
ESC_CA7612AA.fasta	Bovine	United States	O157:H7	NA	11	2001	United States		6
ESC_CA7615AA.fasta	Bovine	United States	O157:H7	NA	11	2001	United States		6
ESC_CA7632AA.fasta	Bovine	United States	O157:H7	NA	11	2001	United States		6
ESC_CA7637AA.fasta	NA	United States	NA	NA	11	NA	United States		6
ESC_CA7644AA.fasta	Bovine	United States	O157:H7	NA	11	2001	United States		6
ESC_CA7646AA.fasta	Bovine	United States	O157:H7	NA	11	2001	United States		6
ESC_CA7657AA.fasta	Bovine	United States	O157:H7	NA	11	2001	United States		6
ESC_CA7674AA.fasta	Bovine	United States	O157:H7	NA	11	2016	United States		6
ESC_CA8056AA.fasta	Bovine	United States	O157:H7	NA	11	2001	United States		6
ESC_CA8057AA.fasta	NA	United States	NA	NA	11	NA	United States		6
ESC_CA8290AA.fasta	Bovine	United States	O157:H7	NA	11	2001	United States		6
ESC_CA8291AA.fasta	Bovine	United States	O157:H7	NA	11	2001	United States		6
ESC_CA9089AA.fasta	Bovine	United States	NA	NA	11	2010	United States		6
ESC_CA9961AA.fasta	NA	United States	NA	NA	11	NA	United States		6
ESC_CA9967AA.fasta	NA	United States	NA	NA	11	NA	United States		6
ESC_CA9968AA.fasta	NA	United States	NA	NA	11	NA	United States		6
ESC_DA0003AA.fasta	NA	United States	NA	NA	11	NA	United States		6
ESC_DA0374AA.fasta	NA	United States	NA	NA	11	NA	United States		6
ESC_DA0912AA.fasta	NA	United States	NA	NA	11	NA	United States		6
ESC_DA0946AA.fasta	Air	United States	O157	NA	11	2015	United States		6
ESC_DA1397AA.fasta	Air	United States	O157	NA	11	2016	United States		6
ESC_DA1508AA.fasta	NA	United States	O157:H7	NA	11	NA	United States		6
ESC_DA2877AA.fasta	Air	United States	O157:H7	NA	11	2014	United States		6
ESC_DA2881AA.fasta	Human	United States	O157:H7	NA	11	2014	United States		6
ESC_DA3452AA.fasta	NA	United States	NA	NA	11	2016	United States		6
ESC_DA4328AA.fasta	Bovine	United States	O157:H7	NA	11	2001	United States		6
ESC_DA4396AA.fasta	NA	United States	NA	NA	11	NA	United States		6
ESC_DA4459AA.fasta	Bovine	United States	O157:H7	NA	11	2003	United States		6
ESC_DA4475AA.fasta	Bovine	United States	O157:H7	NA	11	2003	United States		6
ESC_DA4501AA.fasta	Bovine	United States	O157:H7	NA	11	2003	United States		6
ESC_DA4505AA.fasta	Bovine	United States	O157:H7	NA	11	2003	United States		6
ESC_DA4508AA.fasta	Bovine	United States	O157:H7	NA	11	2003	United States		6
ESC_DA4525AA.fasta	Bovine	United States	O157:H7	NA	11	2003	United States		6
ESC_DA4580AA.fasta	NA	United States	NA	NA	11	NA	United States		6
ESC_DA4657AA.fasta	Bovine	United States	NA	NA	11	2014	United States		6
ESC_DA4672AA.fasta	Bovine	United States	NA	NA	11	2014	United States		6
ESC_DA4675AA.fasta	Bovine	United States	NA	NA	11	2014	United States		6
ESC_DA4677AA.fasta	Bovine	United States	NA	NA	11	2014	United States		6
ESC_DA4684AA.fasta	Bovine	United States	NA	NA	11	2014	United States		6
ESC_DA4692AA.fasta	Bovine	United States	NA	NA	11	2014	United States		6
ESC_DA4887AA.fasta	Bovine	United States	NA	NA	11	2012	United States		6
ESC_DA4895AA.fasta	Soil/Dust	United States	NA	NA	11	2015	United States		6
ESC_EA0621AA.fasta	Soil/Dust	United States	NA	NA	11	2012	United States		6
ESC_EA0871AA.fasta	Soil/Dust	United States	NA	NA	11	2016	United States		6
ESC_EA1917AA.fasta	ND	United States	O157:H7	NA	11	2006	United States		6
ESC_EA1922AA.fasta	ND	United States	O157:H7	NA	11	2006	United States		6
ESC_EA1928AA.fasta	ND	United States	O157:H7	NA	11	2006	United States		6
ESC_EA1929AA.fasta	ND	United States	O157:H7	NA	11	2006	United States		6
ESC_EA1938AA.fasta	ND	United States	O157:H7	NA	11	2006	United States		6
ESC_EA2268AA.fasta	NA	United States	NA	NA	11	NA	United States		6
ESC_EA3169AA.fasta	NA	United States	NA	NA	11	NA	United States		6
ESC_EA3182AA.fasta	NA	United States	NA	NA	11	NA	United States		6
ESC_EA3265AA.fasta	NA	United States	NA	NA	11	NA	United States		6
ESC_EA3277AA.fasta	NA	United States	NA	NA	11	NA	United States		6
ESC_EA4043AA.fasta	Plant	United States	O157:H7	NA	11	2011	United States		6
ESC_EA4628AA.fasta	NA	United States	NA	NA	11	NA	United States		6
ESC_EA5171AA.fasta	NA	United States	NA	NA	11	NA	United States		6
ESC_EA5975AA.fasta	NA	United States	NA	NA	11	NA	United States		6
ESC_EA8488AA.fasta	NA	United States	NA	NA	11	NA	United States		6
ESC_EA8615AA.fasta	Bovine	United States	O157:H7	NA	11	2000	United States		6
ESC_EA8636AA.fasta	Bovine	United States	O157:H7	NA	11	2000	United States		6
ESC_EA8645AA.fasta	Bovine	United States	O157:H7	NA	11	1999	United States		6
ESC_EA8658AA.fasta	NA	United States	O157:H7	NA	11	NA	United States		6
ESC_EA8659AA.fasta	NA	United States	O157:H7	NA	11	NA	United States		6
ESC_EA8681AA.fasta	Bovine	United States	O157:H7	NA	11	2002	United States		6
ESC_EA8689AA.fasta	Bovine	United States	O157:H7	NA	11	2001	United States		6
ESC_EA8692AA.fasta	Bovine	United States	O157:H7	NA	11	2000	United States		6
ESC_EA8706AA.fasta	Bovine	United States	O157:H7	NA	11	1999	United States		6
ESC_EA8714AA.fasta	NA	United States	O157:H7	NA	11	NA	United States		6
ESC_FA1348AA.fasta	NA	United States	NA	NA	11	NA	United States		6
ESC_FA1371AA.fasta	NA	United States	NA	NA	11	NA	United States		6
ESC_FA3701AA.fasta	Bovine	United States	O157:H7	NA	11	2012	United States		6
ESC_FA3734AA.fasta	Bovine	United States	O157:H7	NA	11	2012	United States		6
ESC_FA3748AA.fasta	Bovine	United States	O157:H7	NA	11	2012	United States		6
ESC_FA3763AA.fasta	Bovine	United States	O157:H7	NA	11	2012	United States		6
ESC_FA3772AA.fasta	Bovine	United States	O157:H7	NA	11	2013	United States		6
ESC_FA4348AA.fasta	NA	United States	NA	NA	11	NA	United States		6
ESC_FA4370AA.fasta	Soil/Dust	United States	O157:H7	NA	11	2011	United States		6
ESC_FA4452AA.fasta	NA	United States	NA	NA	11	NA	United States		6
ESC_FA4542AA.fasta	NA	United States	NA	NA	11	NA	United States		6
ESC_FA4543AA.fasta	NA	United States	NA	NA	11	NA	United States		6
ESC_FA4745AA.fasta	NA	United States	NA	NA	11	NA	United States		6
ESC_FA5037AA.fasta	NA	United States	NA	NA	11	NA	United States		6
ESC_FA5931AA.fasta	Reptile	United States	O157:H7	NA	11	2016	United States		6
ESC_FA5975AA.fasta	NA	United States	NA	NA	11	NA	United States		6
ESC_FA6011AA.fasta	NA	United States	NA	NA	11	NA	United States		6
ESC_FA6043AA.fasta	NA	United States	NA	NA	11	NA	United States		6
ESC_FA6049AA.fasta	NA	United States	NA	NA	11	NA	United States		6
ESC_FA7846AA.fasta	Bovine	United States	O157	NA	11	2016	United States		6
ESC_FA8007AA.fasta	NA	United States	NA	NA	11	NA	United States		6
ESC_FA8085AA.fasta	NA	United States	O157:Nm	NA	11	NA	United States		6
ESC_FA8096AA.fasta	NA	United States	NA	NA	11	NA	United States		6
ESC_FA8803AA.fasta	NA	United States	NA	NA	11	2016	United States		6
ESC_FA9241AA.fasta	NA	United States	NA	NA	11	NA	United States		6
ESC_FA9245AA.fasta	NA	United States	NA	NA	11	NA	United States		6
ESC_FA9250AA.fasta	NA	United States	NA	NA	11	NA	United States		6
ESC_FA9287AA.fasta	Human	United States	NA	NA	11	NA	United States		6
ESC_FA9362AA.fasta	NA	United States	NA	NA	11	NA	United States		6
ESC_FA9366AA.fasta	NA	United States	NA	NA	11	NA	United States		6
ESC_FA9997AA.fasta	Bovine	United States	O157:H7	NA	11	2000	United States		6
ESC_GA0003AA.fasta	Bovine	United States	O157:H7	NA	11	2003	United States		6
ESC_GA0012AA.fasta	Bovine	United States	O157:H7	NA	11	2005	United States		6
ESC_GA0013AA.fasta	Bovine	United States	O157:H7	NA	11	2003	United States		6
ESC_GA0014AA.fasta	Bovine	United States	O157:H7	NA	11	2005	United States		6
ESC_GA0021AA.fasta	Human	United States	O157:H7	NA	11	1993	United States		6
ESC_GA0036AA.fasta	Camelid	United States	O157:H7	NA	11	2006	United States		6
ESC_GA0043AA.fasta	Reptile	United States	O157:H7	NA	11	2015	United States		6
ESC_GA0044AA.fasta	Reptile	United States	O157:H7	NA	11	2015	United States		6
ESC_GA0046AA.fasta	Bovine	United States	O157:H7	NA	11	2006	United States		6
ESC_GA0081AA.fasta	Human	United States	NA	NA	11	NA	United States		6
ESC_GA0218AA.fasta	Composite Food	United States	NA	NA	11	1947	United States		6
ESC_GA0322AA.fasta	ND	United States	O157:H7	NA	11	2006	United States		6
ESC_GA0324AA.fasta	ND	United States	O157:H7	NA	11	2006	United States		6
ESC_GA0752AA.fasta	Air	United States	O157:H7	NA	11	2017	United States		6
ESC_GA0759AA.fasta	Air	United States	O157:H7	NA	11	2017	United States		6
ESC_GA1427AA.fasta	Plant	United States	O157:H7	NA	11	2011	United States		6
ESC_GA1434AA.fasta	Soil/Dust	United States	O157:H7	NA	11	2013	United States		6
ESC_GA1633AA.fasta	NA	United States	NA	NA	11	2017	United States		6
ESC_GA1636AA.fasta	NA	United States	NA	NA	11	NA	United States		6
ESC_GA1676AA.fasta	Human	United States	NA	NA	11	2017	United States		6
ESC_DA5482AA.fasta	Human	Canada	O157:H7	NA	11	2014	Canada		7
ESC_DA5509AA.fasta	Human	Canada	O157:H7	NA	11	2012	Canada		7
ESC_DA5525AA.fasta	Human	Canada	O157:H7	NA	11	2014	Canada		7
ESC_DA5526AA.fasta	Human	Canada	O157:H7	NA	11	2014	Canada		7
ESC_DA5553AA.fasta	Human	Canada	O157:H7	NA	11	2012	Canada		7
ESC_DA5554AA.fasta	Human	Canada	O157:H7	NA	11	2014	Canada		7
ESC_BA0272AA.fasta	Human	Argentina	O157:H7	NA	11	2008	Argentina		8
ESC_BA0274AA.fasta	Human	Argentina	O157:H7	NA	11	2005	Argentina		8
ESC_BA0277AA.fasta	Soil/Dust	Argentina	O157:H7	NA	11	2007	Argentina		8
ESC_BA0290AA.fasta	Bovine	Argentina	O157:H7	NA	11	2008	Argentina		8
ESC_BA0295AA.fasta	Soil/Dust	Argentina	O157:H7	NA	11	2006	Argentina		8
ESC_BA4190AA.fasta	Human	Japan	NA	NA	11	1996	Japan		9
ESC_FA9441AA.fasta	Air	Japan	O157	NA	11	2014	Japan		9
ESC_FA9456AA.fasta	Air	Japan	O157	NA	11	2014	Japan		9
ESC_FA9672AA.fasta	Air	Japan	NA	NA	11	2015	Japan		9
ESC_FA9688AA.fasta	Air	Japan	NA	NA	11	2015	Japan		9
ESC_FA9735AA.fasta	Air	Japan	NA	NA	11	2015	Japan		9
ESC_BA8114AA.fasta	NA	NA	NA	NA	11	NA	NA		10
ESC_BA8201AA.fasta	NA	NA	NA	NA	11	NA	NA		10
ESC_CA1611AA.fasta	NA	NA	NA	NA	11	NA	NA		10
ESC_CA1623AA.fasta	NA	NA	NA	NA	11	NA	NA		10
ESC_CA1635AA.fasta	NA	NA	NA	NA	11	NA	NA		10
ESC_CA1646AA.fasta	NA	NA	NA	NA	11	NA	NA		10
ESC_CA1745AA.fasta	NA	NA	NA	NA	11	NA	NA		10
ESC_CA1754AA.fasta	NA	NA	NA	NA	11	NA	NA		10
ESC_CA1871AA.fasta	NA	NA	NA	NA	11	NA	NA		10
ESC_CA1876AA.fasta	NA	NA	NA	NA	11	NA	NA		10
ESC_CA1877AA.fasta	NA	NA	NA	NA	11	NA	NA		10
ESC_CA1895AA.fasta	NA	NA	NA	NA	11	NA	NA		10
ESC_CA2132AA.fasta	NA	NA	NA	NA	11	NA	NA		10
ESC_CA2140AA.fasta	NA	NA	NA	NA	11	NA	NA		10
ESC_CA2142AA.fasta	NA	NA	NA	NA	11	NA	NA		10
ESC_CA2168AA.fasta	NA	NA	NA	NA	11	NA	NA		10
ESC_CA2216AA.fasta	NA	NA	NA	NA	11	NA	NA		10
ESC_CA2223AA.fasta	NA	NA	NA	NA	11	NA	NA		10
ESC_CA2226AA.fasta	NA	NA	NA	NA	11	NA	NA		10
ESC_CA2248AA.fasta	NA	NA	NA	NA	11	NA	NA		10
ESC_CA2254AA.fasta	NA	NA	NA	NA	11	NA	NA		10
ESC_CA2264AA.fasta	NA	NA	NA	NA	11	NA	NA		10
ESC_CA2273AA.fasta	NA	NA	NA	NA	11	NA	NA		10
ESC_DA3536AA.fasta	NA	NA	NA	NA	11	NA	NA		10
ESC_DA8805AA.fasta	ND	NA	NA	NA	11	NA	NA		10
ESC_DA8813AA.fasta	ND	NA	NA	NA	11	NA	NA		10
ESC_DA8816AA.fasta	ND	NA	NA	NA	11	NA	NA		10
ESC_DA8914AA.fasta	ND	NA	NA	NA	11	NA	NA		10
ESC_DA8917AA.fasta	ND	NA	NA	NA	11	NA	NA		10
ESC_DA8918AA.fasta	ND	NA	NA	NA	11	NA	NA		10
ESC_DA8925AA.fasta	ND	NA	NA	NA	11	NA	NA		10
ESC_DA8929AA.fasta	ND	NA	NA	NA	11	NA	NA		10
ESC_DA8935AA.fasta	ND	NA	NA	NA	11	NA	NA		10
ESC_EA0122AA.fasta	NA	NA	NA	NA	11	NA	NA		10
ESC_GA0684AA.fasta	NA	NA	NA	NA	11	NA	NA		10
ESC_GA0693AA.fasta	NA	NA	NA	NA	11	NA	NA		10

## Sheet: Data_set_S2
DATA SET S2 Metadata of C. jejuni ST-45 isolates subjected to wgMLST analysis.
FILE	country	year	Source_1st_category	Source_2nd_category	Taxa	ST	CC	Fig. S3: Region	Fig. S3: Color
Cj_Farm1_2014-03_C1.fasta	FINLAND	2014	Animal	Ruminant	Bos taurus	45	45	FINLAND Farm1		1
Cj_Farm2_2014-04_C2.fasta	FINLAND	2014	Animal	Ruminant	Bos taurus	45	45	FINLAND Farm2		2
Cj_Farm2_2014-08_C2.fasta	FINLAND	2014	Animal	Ruminant	Bos taurus	45	45	FINLAND Farm2		2
Cj_Farm2_2014-09_C1.fasta	FINLAND	2014	Animal	Ruminant	Bos taurus	45	45	FINLAND Farm2		2
Cj_Farm3_2014-02_C1.fasta	FINLAND	2014	Animal	Ruminant	Bos taurus	45	45	FINLAND Farm3		3
Cj_Farm3_2014-05_C1.fasta	FINLAND	2014	Animal	Ruminant	Bos taurus	45	45	FINLAND Farm3		3
10031_12.fasta	FINLAND	2012	Animal	Poultry	Gallus gallus	45	45	FINLAND		4
10515_12.fasta	FINLAND	2012	Animal	Poultry	Gallus gallus	45	45	FINLAND		4
11962_12.fasta	FINLAND	2012	Animal	Poultry	Gallus gallus	45	45	FINLAND		4
1-22.fasta	FINLAND	2016	Animal	Mammal	Neovison	45	45	FINLAND		4
12xb_542.fasta	FINLAND	2012	Human	Clinical	Homo sapiens	45	45	FINLAND		4
169R.fasta	FINLAND	NA	Animal	Poultry	Gallus gallus	45	45	FINLAND		4
1994_12.fasta	FINLAND	2012	Animal	Poultry	Gallus gallus	45	45	FINLAND		4
1995_12.fasta	FINLAND	2012	Animal	Poultry	Gallus gallus	45	45	FINLAND		4
232R.fasta	FINLAND	NA	Animal	Poultry	Gallus gallus	45	45	FINLAND		4
2445.fasta	FINLAND	2008	Animal	Poultry	Gallus gallus	45	45	FINLAND		4
248R.fasta	FINLAND	NA	Animal	Poultry	Gallus gallus	45	45	FINLAND		4
249R.fasta	FINLAND	NA	Animal	Poultry	Gallus gallus	45	45	FINLAND		4
2719.fasta	FINLAND	2004	Animal	Poultry	Gallus gallus	45	45	FINLAND		4
3029.fasta	FINLAND	2008	Animal	Poultry	Gallus gallus	45	45	FINLAND		4
3222.fasta	FINLAND	2008	Animal	Poultry	Gallus gallus	45	45	FINLAND		4
3315.fasta	FINLAND	2008	Animal	Poultry	Gallus gallus	45	45	FINLAND		4
3452.fasta	FINLAND	2004	Animal	Poultry	Gallus gallus	45	45	FINLAND		4
3455.fasta	FINLAND	2004	Animal	Poultry	Gallus gallus	45	45	FINLAND		4
3458.fasta	FINLAND	2004	Animal	Poultry	Gallus gallus	45	45	FINLAND		4
3461.fasta	FINLAND	2004	Animal	Poultry	Gallus gallus	45	45	FINLAND		4
3485.fasta	FINLAND	2008	Animal	Poultry	Gallus gallus	45	45	FINLAND		4
3488_12.fasta	FINLAND	2012	Animal	Poultry	Gallus gallus	45	45	FINLAND		4
3578.fasta	FINLAND	2004	Animal	Poultry	Gallus gallus	45	45	FINLAND		4
3721.fasta	FINLAND	2004	Animal	Poultry	Gallus gallus	45	45	FINLAND		4
386R.fasta	FINLAND	NA	Animal	Poultry	Gallus gallus	45	45	FINLAND		4
3938.fasta	FINLAND	2008	Animal	Poultry	Gallus gallus	45	45	FINLAND		4
3960.fasta	FINLAND	2008	Animal	Poultry	Gallus gallus	45	45	FINLAND		4
3977.fasta	FINLAND	2008	Animal	Poultry	Gallus gallus	45	45	FINLAND		4
3978.fasta	FINLAND	2008	Animal	Poultry	Gallus gallus	45	45	FINLAND		4
3979.fasta	FINLAND	2008	Animal	Poultry	Gallus gallus	45	45	FINLAND		4
3980.fasta	FINLAND	2008	Animal	Poultry	Gallus gallus	45	45	FINLAND		4
4080.fasta	FINLAND	2008	Animal	Poultry	Gallus gallus	45	45	FINLAND		4
4250_1_14.fasta	FINLAND	2014	Prepared food product	Poultry	Meleagridis gallopavo	45	45	FINLAND		4
4696_1_14.fasta	FINLAND	2014	Animal	Poultry	Gallus gallus	45	45	FINLAND		4
49_15S.fasta	FINLAND	2004	Animal	Poultry	Gallus gallus	45	45	FINLAND		4
49_1S.fasta	FINLAND	2003	Animal	Poultry	Gallus gallus	45	45	FINLAND		4
49_8S.fasta	FINLAND	2004	Animal	Poultry	Gallus gallus	45	45	FINLAND		4
49_9S.fasta	FINLAND	2004	Animal	Poultry	Gallus gallus	45	45	FINLAND		4
4977_4_14.fasta	FINLAND	2014	Prepared food product	Poultry	Meleagridis gallopavo	45	45	FINLAND		4
5095.fasta	FINLAND	2004	Animal	Poultry	Gallus gallus	45	45	FINLAND		4
5096.fasta	FINLAND	2004	Animal	Poultry	Gallus gallus	45	45	FINLAND		4
5280.fasta	FINLAND	2004	Animal	Poultry	Gallus gallus	45	45	FINLAND		4
5288.fasta	FINLAND	2004	Animal	Poultry	Gallus gallus	45	45	FINLAND		4
540.fasta	FINLAND	2001	Human	Clinical	Homo sapiens	45	45	FINLAND		4
541.fasta	FINLAND	2001	Human	Clinical	Homo sapiens	45	45	FINLAND		4
542.fasta	FINLAND	2001	Human	Clinical	Homo sapiens	45	45	FINLAND		4
543.fasta	FINLAND	2001	Human	Clinical	Homo sapiens	45	45	FINLAND		4
544.fasta	FINLAND	2001	Human	Clinical	Homo sapiens	45	45	FINLAND		4
5440.fasta	FINLAND	2004	Animal	Poultry	Gallus gallus	45	45	FINLAND		4
5760_12.fasta	FINLAND	2012	Animal	Poultry	Gallus gallus	45	45	FINLAND		4
5761_12.fasta	FINLAND	2012	Animal	Poultry	Gallus gallus	45	45	FINLAND		4
5762_12.fasta	FINLAND	2012	Animal	Poultry	Gallus gallus	45	45	FINLAND		4
5894_12.fasta	FINLAND	2012	Animal	Poultry	Gallus gallus	45	45	FINLAND		4
5913_12.fasta	FINLAND	2012	Animal	Poultry	Gallus gallus	45	45	FINLAND		4
6171_12.fasta	FINLAND	2012	Animal	Poultry	Gallus gallus	45	45	FINLAND		4
6179_12.fasta	FINLAND	2012	Animal	Poultry	Gallus gallus	45	45	FINLAND		4
6190_12.fasta	FINLAND	2012	Animal	Poultry	Gallus gallus	45	45	FINLAND		4
6236_12.fasta	FINLAND	2012	Animal	Poultry	Gallus gallus	45	45	FINLAND		4
6237_12.fasta	FINLAND	2012	Animal	Poultry	Gallus gallus	45	45	FINLAND		4
6241_12.fasta	FINLAND	2012	Animal	Poultry	Gallus gallus	45	45	FINLAND		4
6242_12.fasta	FINLAND	2012	Animal	Poultry	Gallus gallus	45	45	FINLAND		4
6288.fasta	FINLAND	2004	Animal	Poultry	Gallus gallus	45	45	FINLAND		4
6390_12.fasta	FINLAND	2012	Animal	Poultry	Gallus gallus	45	45	FINLAND		4
6391_12.fasta	FINLAND	2012	Animal	Poultry	Gallus gallus	45	45	FINLAND		4
6392_12.fasta	FINLAND	2012	Animal	Poultry	Gallus gallus	45	45	FINLAND		4
6393_12.fasta	FINLAND	2012	Animal	Poultry	Gallus gallus	45	45	FINLAND		4
6395_12.fasta	FINLAND	2012	Animal	Poultry	Gallus gallus	45	45	FINLAND		4
6497_12.fasta	FINLAND	2012	Animal	Poultry	Gallus gallus	45	45	FINLAND		4
6498_12.fasta	FINLAND	2012	Animal	Poultry	Gallus gallus	45	45	FINLAND		4
6538_12.fasta	FINLAND	2012	Animal	Poultry	Gallus gallus	45	45	FINLAND		4
6540_12.fasta	FINLAND	2012	Animal	Poultry	Gallus gallus	45	45	FINLAND		4
6541_12.fasta	FINLAND	2012	Animal	Poultry	Gallus gallus	45	45	FINLAND		4
6543_12.fasta	FINLAND	2012	Animal	Poultry	Gallus gallus	45	45	FINLAND		4
6544_12.fasta	FINLAND	2012	Animal	Poultry	Gallus gallus	45	45	FINLAND		4
6545_12.fasta	FINLAND	2012	Animal	Poultry	Gallus gallus	45	45	FINLAND		4
6546_12.fasta	FINLAND	2012	Animal	Poultry	Gallus gallus	45	45	FINLAND		4
6614_12.fasta	FINLAND	2012	Animal	Poultry	Gallus gallus	45	45	FINLAND		4
6934.fasta	FINLAND	2004	Animal	Poultry	Gallus gallus	45	45	FINLAND		4
7_1C.fasta	FINLAND	1996	Animal	Poultry	Gallus gallus	45	45	FINLAND		4
7085_1_13.fasta	FINLAND	2013	Prepared food product	Poultry	Meleagridis gallopavo	45	45	FINLAND		4
71712_Vihti.fasta	FINLAND	2001	Human	Clinical	Homo sapiens	45	45	FINLAND		4
71714_Vihti.fasta	FINLAND	2001	Human	Clinical	Homo sapiens	45	45	FINLAND		4
71725_Vihti.fasta	FINLAND	2001	Human	Clinical	Homo sapiens	45	45	FINLAND		4
71R.fasta	FINLAND	NA	Animal	Poultry	Gallus gallus	45	45	FINLAND		4
88R.fasta	FINLAND	NA	Animal	Poultry	Gallus gallus	45	45	FINLAND		4
9814_12.fasta	FINLAND	2012	Animal	Poultry	Gallus gallus	45	45	FINLAND		4
BRTI.fasta	FINLAND	1996	Animal	Poultry	Gallus gallus	45	45	FINLAND		4
DS6691287.fasta	FINLAND	2014	Human	Clinical	Homo sapiens	45	45	FINLAND		4
DS6691291.fasta	FINLAND	2014	Human	Clinical	Homo sapiens	45	45	FINLAND		4
DS6691293.fasta	FINLAND	2014	Human	Clinical	Homo sapiens	45	45	FINLAND		4
DS6691295.fasta	FINLAND	2014	Human	Clinical	Homo sapiens	45	45	FINLAND		4
DS6691296.fasta	FINLAND	2014	Human	Clinical	Homo sapiens	45	45	FINLAND		4
DS6691297.fasta	FINLAND	2014	Human	Clinical	Homo sapiens	45	45	FINLAND		4
DS6691299.fasta	FINLAND	2014	Human	Clinical	Homo sapiens	45	45	FINLAND		4
DS6691303.fasta	FINLAND	2014	Human	Clinical	Homo sapiens	45	45	FINLAND		4
DS6691305.fasta	FINLAND	2014	Human	Clinical	Homo sapiens	45	45	FINLAND		4
DS6691306.fasta	FINLAND	2014	Human	Clinical	Homo sapiens	45	45	FINLAND		4
DS6691307.fasta	FINLAND	2014	Human	Clinical	Homo sapiens	45	45	FINLAND		4
DS6691310.fasta	FINLAND	2014	Human	Clinical	Homo sapiens	45	45	FINLAND		4
DS6691311.fasta	FINLAND	2014	Human	Clinical	Homo sapiens	45	45	FINLAND		4
DS6691314.fasta	FINLAND	2014	Human	Clinical	Homo sapiens	45	45	FINLAND		4
DS6691321.fasta	FINLAND	2014	Human	Clinical	Homo sapiens	45	45	FINLAND		4
DS6691325.fasta	FINLAND	2014	Human	Clinical	Homo sapiens	45	45	FINLAND		4
DS6691329.fasta	FINLAND	2014	Human	Clinical	Homo sapiens	45	45	FINLAND		4
DS6691331.fasta	FINLAND	2014	Human	Clinical	Homo sapiens	45	45	FINLAND		4
DS6691332.fasta	FINLAND	2014	Human	Clinical	Homo sapiens	45	45	FINLAND		4
DS6691333.fasta	FINLAND	2014	Animal	Poultry	Gallus gallus	45	45	FINLAND		4
DS6691335.fasta	FINLAND	2014	Animal	Poultry	Gallus gallus	45	45	FINLAND		4
DS6691345.fasta	FINLAND	2014	Animal	Poultry	Gallus gallus	45	45	FINLAND		4
DS6691346.fasta	FINLAND	2014	Animal	Poultry	Gallus gallus	45	45	FINLAND		4
DS6691356.fasta	FINLAND	2014	Animal	Poultry	Gallus gallus	45	45	FINLAND		4
DS6691359.fasta	FINLAND	2014	Animal	Poultry	Gallus gallus	45	45	FINLAND		4
DS6691364.fasta	FINLAND	2014	Animal	Poultry	Gallus gallus	45	45	FINLAND		4
DS6691365.fasta	FINLAND	2014	Animal	Poultry	Gallus gallus	45	45	FINLAND		4
DS6691366.fasta	FINLAND	2014	Animal	Poultry	Gallus gallus	45	45	FINLAND		4
DS6691367.fasta	FINLAND	2014	Animal	Poultry	Gallus gallus	45	45	FINLAND		4
DS6691368.fasta	FINLAND	2014	Animal	Poultry	Gallus gallus	45	45	FINLAND		4
DS6691371.fasta	FINLAND	2014	Animal	Poultry	Gallus gallus	45	45	FINLAND		4
DS6691374.fasta	FINLAND	2014	Animal	Poultry	Gallus gallus	45	45	FINLAND		4
DS6691375.fasta	FINLAND	2014	Animal	Poultry	Gallus gallus	45	45	FINLAND		4
FB01383.fasta	FINLAND	2012	Human	Clinical	Homo sapiens	45	45	FINLAND		4
FB01393.fasta	FINLAND	2012	Human	Clinical	Homo sapiens	45	45	FINLAND		4
FB01409.fasta	FINLAND	2012	Human	Clinical	Homo sapiens	45	45	FINLAND		4
FB01416.fasta	FINLAND	2012	Human	Clinical	Homo sapiens	45	45	FINLAND		4
FB01433.fasta	FINLAND	2012	Human	Clinical	Homo sapiens	45	45	FINLAND		4
FB01457.fasta	FINLAND	2012	Human	Clinical	Homo sapiens	45	45	FINLAND		4
FB01492.fasta	FINLAND	2012	Human	Clinical	Homo sapiens	45	45	FINLAND		4
FB01495.fasta	FINLAND	2012	Human	Clinical	Homo sapiens	45	45	FINLAND		4
FB01511.fasta	FINLAND	2012	Human	Clinical	Homo sapiens	45	45	FINLAND		4
FB01618.fasta	FINLAND	2012	Human	Clinical	Homo sapiens	45	45	FINLAND		4
FB01765.fasta	FINLAND	2012	Human	Clinical	Homo sapiens	45	45	FINLAND		4
H24-11.fasta	FINLAND	2011	Animal	Avian	Branta leucopsis	45	45	FINLAND		4
H37-11.fasta	FINLAND	2011	Animal	Avian	Branta leucopsis	45	45	FINLAND		4
H38-11.fasta	FINLAND	2011	Animal	Avian	Branta leucopsis	45	45	FINLAND		4
IN_Cj_FI_068.fasta	FINLAND	1995	Human	Clinical	Homo sapiens	45	45	FINLAND		4
IN_Cj_FI_069.fasta	FINLAND	1996	Human	Clinical	Homo sapiens	45	45	FINLAND		4
IN_Cj_FI_070.fasta	FINLAND	1996	Human	Clinical	Homo sapiens	45	45	FINLAND		4
IN_Cj_FI_071.fasta	FINLAND	1996	Human	Clinical	Homo sapiens	45	45	FINLAND		4
IN_Cj_FI_072.fasta	FINLAND	1996	Human	Clinical	Homo sapiens	45	45	FINLAND		4
IN_Cj_FI_073.fasta	FINLAND	1996	Human	Clinical	Homo sapiens	45	45	FINLAND		4
IN_Cj_FI_251.fasta	FINLAND	1999	Animal	Poultry	Gallus gallus	45	45	FINLAND		4
IN_Cj_FI_252.fasta	FINLAND	1999	Animal	Poultry	Gallus gallus	45	45	FINLAND		4
IN_Cj_FI_253.fasta	FINLAND	1999	Animal	Poultry	Gallus gallus	45	45	FINLAND		4
IN_Cj_FI_254.fasta	FINLAND	1999	Animal	Poultry	Gallus gallus	45	45	FINLAND		4
IN_Cj_FI_255.fasta	FINLAND	1999	Animal	Poultry	Gallus gallus	45	45	FINLAND		4
IN_Cj_FI_256.fasta	FINLAND	1999	Animal	Poultry	Gallus gallus	45	45	FINLAND		4
IN_Cj_FI_257.fasta	FINLAND	1999	Animal	Poultry	Gallus gallus	45	45	FINLAND		4
IN_Cj_FI_258.fasta	FINLAND	1999	Animal	Poultry	Gallus gallus	45	45	FINLAND		4
IN_Cj_FI_259.fasta	FINLAND	1999	Animal	Poultry	Gallus gallus	45	45	FINLAND		4
IN_Cj_FI_263.fasta	FINLAND	1998	Prepared food product	Poultry	Gallus gallus	45	45	FINLAND		4
IN_Cj_FI_264.fasta	FINLAND	1998	Prepared food product	Poultry	Gallus gallus	45	45	FINLAND		4
IN_Cj_FI_267.fasta	FINLAND	1997	Prepared food product	Poultry	Gallus gallus	45	45	FINLAND		4
IN_Cj_FI_276.fasta	FINLAND	1998	Prepared food product	Poultry	Gallus gallus	45	45	FINLAND		4
IN_Cj_FI_277.fasta	FINLAND	1998	Prepared food product	Poultry	Gallus gallus	45	45	FINLAND		4
IN_Cj_FI_280.fasta	FINLAND	1998	Prepared food product	Poultry	Gallus gallus	45	45	FINLAND		4
KaI-44.fasta	FINLAND	2011	Animal	Avian	Branta leucopsis	45	45	FINLAND		4
KaI-45.fasta	FINLAND	2011	Animal	Avian	Branta leucopsis	45	45	FINLAND		4
KO27605.fasta	FINLAND	2012	Human	Clinical	Homo sapiens	45	45	FINLAND		4
KO27633.fasta	FINLAND	2012	Human	Clinical	Homo sapiens	45	45	FINLAND		4
KO27634.fasta	FINLAND	2012	Human	Clinical	Homo sapiens	45	45	FINLAND		4
KO27670.fasta	FINLAND	2012	Human	Clinical	Homo sapiens	45	45	FINLAND		4
KO27672.fasta	FINLAND	2012	Human	Clinical	Homo sapiens	45	45	FINLAND		4
KO27699.fasta	FINLAND	2012	Human	Clinical	Homo sapiens	45	45	FINLAND		4
KO27712.fasta	FINLAND	2012	Human	Clinical	Homo sapiens	45	45	FINLAND		4
LS37125S.fasta	FINLAND	2004	Animal	Poultry	Gallus gallus	45	45	FINLAND		4
S16_1.fasta	FINLAND	2012	Environmental	Water	NA	45	45	FINLAND		4
S17_1.fasta	FINLAND	2012	Environmental	Water	NA	45	45	FINLAND		4
S28_1.fasta	FINLAND	2012	Environmental	Water	NA	45	45	FINLAND		4
T-71726.fasta	FINLAND	2001	Human	Clinical	Homo sapiens	45	45	FINLAND		4
T-71727.fasta	FINLAND	2001	Human	Clinical	Homo sapiens	45	45	FINLAND		4
T-71731.fasta	FINLAND	2001	Human	Clinical	Homo sapiens	45	45	FINLAND		4
T-71732.fasta	FINLAND	2001	Human	Clinical	Homo sapiens	45	45	FINLAND		4
TOK35.fasta	FINLAND	2011	Animal	Avian	Branta leucopsis	45	45	FINLAND		4
Tossu_H.fasta	FINLAND	NA	Animal	Poultry	Gallus gallus	45	45	FINLAND		4
Tossu_X.fasta	FINLAND	NA	Animal	Poultry	Gallus gallus	45	45	FINLAND		4
VJA3.fasta	FINLAND	2012	Environmental	Water	NA	45	45	FINLAND		4
VJA6.fasta	FINLAND	2012	Environmental	Water	NA	45	45	FINLAND		4
ERR083876	UK	2011	Human	Clinical	Homo sapiens	45	45	UK		5
ERR083895	UK	2011	Human	Clinical	Homo sapiens	45	45	UK		5
ERR083909	UK	2011	Human	Clinical	Homo sapiens	45	45	UK		5
ERR083929	UK	2011	Human	Clinical	Homo sapiens	45	45	UK		5
ERR083930	UK	2011	Human	Clinical	Homo sapiens	45	45	UK		5
ERR083937	UK	2011	Human	Clinical	Homo sapiens	45	45	UK		5
ERR083955	UK	2011	Human	Clinical	Homo sapiens	45	45	UK		5
ERR083967	UK	2011	Human	Clinical	Homo sapiens	45	45	UK		5
ERR083981	UK	2011	Human	Clinical	Homo sapiens	45	45	UK		5
ERR084033	UK	2011	Human	Clinical	Homo sapiens	45	45	UK		5
ERR084051	UK	2011	Human	Clinical	Homo sapiens	45	45	UK		5
ERR084147	UK	2011	Human	Clinical	Homo sapiens	45	45	UK		5
ERR108358	UK	2011	Human	Clinical	Homo sapiens	45	45	UK		5
ERR108386	UK	2011	Human	Clinical	Homo sapiens	45	45	UK		5
ERR137058	UK	2012	Human	Clinical	Homo sapiens	45	45	UK		5
ERR137064	UK	2012	Human	Clinical	Homo sapiens	45	45	UK		5
ERR193152	UK	2012	Human	Clinical	Homo sapiens	45	45	UK		5
ERR193177	UK	2012	Human	Clinical	Homo sapiens	45	45	UK		5
ERR193217	UK	2012	Human	Clinical	Homo sapiens	45	45	UK		5
ERR221309	UK	2012	Human	Clinical	Homo sapiens	45	45	UK		5
ERR221342	UK	2012	Human	Clinical	Homo sapiens	45	45	UK		5
ERR221355	UK	2012	Human	Clinical	Homo sapiens	45	45	UK		5
ERR221369	UK	2012	Human	Clinical	Homo sapiens	45	45	UK		5
ERR221378	UK	2012	Human	Clinical	Homo sapiens	45	45	UK		5
ERR221405	UK	2012	Human	Clinical	Homo sapiens	45	45	UK		5
ERR221413	UK	2012	Human	Clinical	Homo sapiens	45	45	UK		5
ERR221422	UK	2012	Human	Clinical	Homo sapiens	45	45	UK		5
ERR221441	UK	2012	Human	Clinical	Homo sapiens	45	45	UK		5
ERR221447	UK	2012	Human	Clinical	Homo sapiens	45	45	UK		5
ERR221453	UK	2012	Human	Clinical	Homo sapiens	45	45	UK		5
ERR221462	UK	2012	Human	Clinical	Homo sapiens	45	45	UK		5
ERR221474	UK	2012	Human	Clinical	Homo sapiens	45	45	UK		5
ERR222693	UK	2012	Human	Clinical	Homo sapiens	45	45	UK		5
ERR222699	UK	2012	Human	Clinical	Homo sapiens	45	45	UK		5
ERR222700	UK	2012	Human	Clinical	Homo sapiens	45	45	UK		5
ERR222730	UK	2012	Human	Clinical	Homo sapiens	45	45	UK		5
ERR222739	UK	2012	Human	Clinical	Homo sapiens	45	45	UK		5
ERR222746	UK	2012	Human	Clinical	Homo sapiens	45	45	UK		5
ERR222748	UK	2012	Human	Clinical	Homo sapiens	45	45	UK		5
ERR222752	UK	2012	Human	Clinical	Homo sapiens	45	45	UK		5
ERR278228	UK	2012	Human	Clinical	Homo sapiens	45	45	UK		5
ERR278252	UK	2012	Human	Clinical	Homo sapiens	45	45	UK		5
ERR278282	UK	2012	Human	Clinical	Homo sapiens	45	45	UK		5
ERR278294	UK	NA	Animal	NA	NA	45	45	UK		5
ERR278389	UK	2012	Human	Clinical	Homo sapiens	45	45	UK		5
ERR278401	UK	2012	Human	Clinical	Homo sapiens	45	45	UK		5
ERR330505	UK	2012	Human	Clinical	Homo sapiens	45	45	UK		5
ERR330563	UK	2013	Human	Clinical	Homo sapiens	45	45	UK		5
ERR330572	UK	2013	Human	Clinical	Homo sapiens	45	45	UK		5
ERR330589	UK	2013	Human	Clinical	Homo sapiens	45	45	UK		5
ERR330594	UK	2013	Human	Clinical	Homo sapiens	45	45	UK		5
ERR330597	UK	2013	Human	Clinical	Homo sapiens	45	45	UK		5
ERR330627	UK	2013	Human	Clinical	Homo sapiens	45	45	UK		5
ERR330632	UK	2010	Human	Clinical	Homo sapiens	45	45	UK		5
ERR343023	UK	2013	Human	Clinical	Homo sapiens	45	45	UK		5
ERR343033	UK	2012	Human	Clinical	Homo sapiens	45	45	UK		5
ERR343054	UK	2013	Human	Clinical	Homo sapiens	45	45	UK		5
ERR348899	UK	2013	Human	Clinical	Homo sapiens	45	45	UK		5
ERR348907	UK	2013	Human	Clinical	Homo sapiens	45	45	UK		5
ERR348914	UK	2013	Human	Clinical	Homo sapiens	45	45	UK		5
ERR349024	UK	NA	Animal	NA	NA	45	45	UK		5
ERR349060	UK	NA	Animal	Canine	Canus lupus	45	45	UK		5
ERR349093	UK	NA	Animal	Canine	Canus lupus	45	45	UK		5
ERR349099	UK	NA	Animal	Canine	Canus lupus	45	45	UK		5
ERR349101	UK	NA	Animal	Canine	Canus lupus	45	45	UK		5
ERR349113	UK	NA	Animal	Canine	Canus lupus	45	45	UK		5
ERR349140	UK	NA	Animal	Canine	Canus lupus	45	45	UK		5
ERR386251	UK	2013	Human	Clinical	Homo sapiens	45	45	UK		5
ERR386355	UK	2013	Human	Clinical	Homo sapiens	45	45	UK		5
ERR386379	UK	2013	Human	Clinical	Homo sapiens	45	45	UK		5
ERR386411	UK	2013	Human	Clinical	Homo sapiens	45	45	UK		5
ERR386453	UK	2013	Human	Clinical	Homo sapiens	45	45	UK		5
ERR386470	UK	2013	Human	Clinical	Homo sapiens	45	45	UK		5
ERR386493	UK	2013	Human	Clinical	Homo sapiens	45	45	UK		5
ERR403186	UK	NA	Animal	Canine	Canus lupus	45	45	UK		5
ERR459497	UK	2013	Human	Clinical	Homo sapiens	45	45	UK		5
ERR459509	UK	2013	Human	Clinical	Homo sapiens	45	45	UK		5
ERR459513	UK	2013	Human	Clinical	Homo sapiens	45	45	UK		5
ERR459527	UK	2013	Human	Clinical	Homo sapiens	45	45	UK		5
ERR459536	UK	2013	Human	Clinical	Homo sapiens	45	45	UK		5
ERR459561	UK	2013	Human	Clinical	Homo sapiens	45	45	UK		5
ERR459647	UK	2013	Human	Clinical	Homo sapiens	45	45	UK		5
ERR483973	UK	2013	Human	Clinical	Homo sapiens	45	45	UK		5
ERR483977	UK	2012	Human	Clinical	Homo sapiens	45	45	UK		5
ERR494541	UK	2013	Human	Clinical	Homo sapiens	45	45	UK		5
ERR585955	UK	2014	Human	Clinical	Homo sapiens	45	45	UK		5
SRR1635042	UK	2011	Animal	Mammal	Halichoerus grypus	45	45	UK		5
SRR1635048	UK	2011	Animal	Mammal	Halichoerus grypus	45	45	UK		5
SRR1635165	UK	2011	Animal	Mammal	Halichoerus grypus	45	45	UK		5
SRR1635166	UK	2011	Animal	Mammal	Halichoerus grypus	45	45	UK		5
SRR1635167	UK	2011	Animal	Mammal	Halichoerus grypus	45	45	UK		5
SRR1635168	UK	2011	Animal	Mammal	Halichoerus grypus	45	45	UK		5
SRR1635193	UK	2011	Animal	Mammal	Halichoerus grypus	45	45	UK		5
SRR1635195	UK	2011	Animal	Mammal	Halichoerus grypus	45	45	UK		5
SRR1635196	UK	2011	Animal	Mammal	Halichoerus grypus	45	45	UK		5
SRR1635233	UK	2011	Animal	Mammal	Halichoerus grypus	45	45	UK		5
SRR1635234	UK	2011	Animal	Mammal	Halichoerus grypus	45	45	UK		5
SRR1635241	UK	2011	Animal	Mammal	Halichoerus grypus	45	45	UK		5
SRR1635260	UK	2011	Animal	Mammal	Halichoerus grypus	45	45	UK		5
SRR1635275	UK	2011	Animal	Mammal	Halichoerus grypus	45	45	UK		5
SRR1635287	UK	2011	Environmental	Sediment	NA	45	45	UK		5
SRR1723386	USA	NA	Human	Clinical	Homo sapiens	45	45	USA		6
SRR1723390	USA	2014	Human	Clinical	Homo sapiens	45	45	USA		6
SRR1724274	USA	2014	Human	Clinical	Homo sapiens	45	45	USA		6
SRR1806905	USA	NA	Human	Clinical	Homo sapiens	45	45	USA		6
SRR1811821	USA	2014	Human	Clinical	Homo sapiens	45	45	USA		6
SRR1952322	USA	NA	Human	Clinical	Homo sapiens	45	45	USA		6
SRR1952331	USA	NA	Human	Clinical	Homo sapiens	45	45	USA		6
SRR1981465	USA	2010	Human	Clinical	Homo sapiens	45	45	USA		6
SRR1981472	USA	NA	Human	Clinical	Homo sapiens	45	45	USA		6
SRR1993316	USA	NA	Human	Clinical	Homo sapiens	45	45	USA		6
SRR1993317	USA	NA	Human	Clinical	Homo sapiens	45	45	USA		6
SRR1993318	USA	NA	Human	Clinical	Homo sapiens	45	45	USA		6
SRR1993457	USA	NA	Human	Clinical	Homo sapiens	45	45	USA		6
SRR1993479	USA	NA	Human	Clinical	Homo sapiens	45	45	USA		6
SRR1993490	USA	NA	Human	Clinical	Homo sapiens	45	45	USA		6
SRR1993520	USA	NA	Human	Clinical	Homo sapiens	45	45	USA		6
SRR1993528	USA	NA	Human	Clinical	Homo sapiens	45	45	USA		6
SRR1993561	USA	NA	Human	Clinical	Homo sapiens	45	45	USA		6
SRR1993643	USA	NA	Human	Clinical	Homo sapiens	45	45	USA		6
SRR2075414	USA	2015	Prepared food product	Poultry	Gallus gallus	45	45	USA		6
SRR2157030	USA	2015	Human	Clinical	Homo sapiens	45	45	USA		6
SRR2157033	USA	2015	Human	Clinical	Homo sapiens	45	45	USA		6
SRR2157037	USA	2015	Human	Clinical	Homo sapiens	45	45	USA		6
SRR2217656	USA	2015	Human	Clinical	Homo sapiens	45	45	USA		6
SRR2218500	USA	2015	Human	Clinical	Homo sapiens	45	45	USA		6
SRR2225894	USA	2015	Human	Clinical	Homo sapiens	45	45	USA		6
SRR2239871	USA	2015	Animal	Ruminant	Bos taurus	45	45	USA		6
SRR2239876	USA	2015	Prepared food product	Poultry	Gallus gallus	45	45	USA		6
SRR2920306	USA	2015	Prepared food product	Poultry	Gallus gallus	45	45	USA		6
SRR2962451	USA	2015	Animal	Ruminant	Bos taurus	45	45	USA		6
SRR2962456	USA	2015	Animal	Poultry	Meleagridis gallopavo	45	45	USA		6
SRR3029054	USA	2015	Human	Clinical	Homo sapiens	45	45	USA		6
SRR3029055	USA	2015	Human	Clinical	Homo sapiens	45	45	USA		6
SRR3029056	USA	2015	Human	Clinical	Homo sapiens	45	45	USA		6
SRR3029119	USA	2015	Human	Clinical	Homo sapiens	45	45	USA		6
SRR3138667	USA	2016	Animal	Ruminant	Bos taurus	45	45	USA		6
SRR3168646	USA	2015	Human	Clinical	Homo sapiens	45	45	USA		6
SRR3201117	USA	2016	Animal	Ruminant	Bos taurus	45	45	USA		6
SRR3210427	USA	2012	Animal	Ruminant	Bos taurus	45	45	USA		6
SRR3214709	USA	NA	Human	Clinical	Homo sapiens	45	45	USA		6
SRR3215131	USA	2016	Animal	Ruminant	Bos taurus	45	45	USA		6
SRR3215141	USA	NA	Human	Clinical	Homo sapiens	45	45	USA		6
SRR3215151	USA	NA	Human	Clinical	Homo sapiens	45	45	USA		6
SRR3215159	USA	NA	Human	Clinical	Homo sapiens	45	45	USA		6
SRR3215161	USA	NA	Human	Clinical	Homo sapiens	45	45	USA		6
SRR3215179	USA	NA	Human	Clinical	Homo sapiens	45	45	USA		6
SRR3215194	USA	NA	Human	Clinical	Homo sapiens	45	45	USA		6
SRR3215198	USA	NA	Human	Clinical	Homo sapiens	45	45	USA		6
SRR3216112	USA	NA	Human	Clinical	Homo sapiens	45	45	USA		6
SRR3233481	USA	2016	Human	Clinical	Homo sapiens	45	45	USA		6
SRR3291017	USA	NA	Human	Clinical	Homo sapiens	45	45	USA		6
SRR3291019	USA	NA	Human	Clinical	Homo sapiens	45	45	USA		6
SRR3305659	USA	2016	Human	Clinical	Homo sapiens	45	45	USA		6
SRR3306540	USA	NA	Human	Clinical	Homo sapiens	45	45	USA		6
SRR3313966	USA	2016	Human	Clinical	Homo sapiens	45	45	USA		6
SRR3350893	USA	2016	Animal	Porcine	Sus scrufa	45	45	USA		6
SRR3379303	USA	2016	Human	Clinical	Homo sapiens	45	45	USA		6
SRR3380863	USA	2016	Human	Clinical	Homo sapiens	45	45	USA		6
SRR3399434	USA	2015	Human	Clinical	Homo sapiens	45	45	USA		6
SRR3479936	USA	2015	Animal	Ruminant	Bos taurus	45	45	USA		6
SRR3480029	USA	2015	Animal	Ruminant	Bos taurus	45	45	USA		6
SRR3492159	USA	2016	Human	Clinical	Homo sapiens	45	45	USA		6
ERR1022761	NA	NA	NA	NA	NA	45	45	NA		7
ERR1022768	NA	NA	NA	NA	NA	45	45	NA		7
ERR152122	NA	NA	NA	NA	NA	45	45	NA		7
ERR152173	NA	NA	NA	NA	NA	45	45	NA		7
ERR152208	NA	NA	NA	NA	NA	45	45	NA		7
ERR152237	NA	NA	NA	NA	NA	45	45	NA		7
ERR152249	NA	NA	NA	NA	NA	45	45	NA		7
ERR152269	NA	NA	NA	NA	NA	45	45	NA		7
ERR152305	NA	NA	NA	NA	NA	45	45	NA		7
ERR189835	NA	NA	NA	NA	NA	45	45	NA		7
ERR193087	NA	NA	NA	NA	NA	45	45	NA		7
ERR193104	NA	NA	NA	NA	NA	45	45	NA		7
ERR196212	NA	NA	NA	NA	NA	45	45	NA		7
ERR196213	NA	NA	NA	NA	NA	45	45	NA		7
ERR196234	NA	NA	NA	NA	NA	45	45	NA		7
ERR196251	NA	NA	NA	NA	NA	45	45	NA		7
ERR196267	NA	NA	NA	NA	NA	45	45	NA		7
ERR196271	NA	NA	NA	NA	NA	45	45	NA		7
ERR196273	NA	NA	NA	NA	NA	45	45	NA		7
ERR196274	NA	NA	NA	NA	NA	45	45	NA		7
ERR196278	NA	NA	NA	NA	NA	45	45	NA		7
ERR196280	NA	NA	NA	NA	NA	45	45	NA		7
ERR196283	NA	NA	NA	NA	NA	45	45	NA		7
ERR196284	NA	NA	NA	NA	NA	45	45	NA		7
ERR196297	NA	NA	NA	NA	NA	45	45	NA		7
ERR196308	NA	NA	NA	NA	NA	45	45	NA		7
ERR196313	NA	NA	NA	NA	NA	45	45	NA		7
ERR196317	NA	NA	NA	NA	NA	45	45	NA		7
ERR196327	NA	NA	NA	NA	NA	45	45	NA		7
ERR196340	NA	NA	NA	NA	NA	45	45	NA		7
ERR196348	NA	NA	NA	NA	NA	45	45	NA		7
ERR196356	NA	NA	NA	NA	NA	45	45	NA		7
ERR196375	NA	NA	NA	NA	NA	45	45	NA		7
ERR196431	NA	NA	NA	NA	NA	45	45	NA		7
ERR196485	NA	NA	NA	NA	NA	45	45	NA		7
ERR196496	NA	NA	NA	NA	NA	45	45	NA		7
ERR196509	NA	NA	NA	NA	NA	45	45	NA		7
ERR196542	NA	NA	NA	NA	NA	45	45	NA		7
ERR196652	NA	NA	NA	NA	NA	45	45	NA		7
ERR196661	NA	NA	NA	NA	NA	45	45	NA		7
ERR196748	NA	NA	NA	NA	NA	45	45	NA		7
ERR211160	NA	NA	NA	NA	NA	45	45	NA		7
ERR211228	NA	NA	NA	NA	NA	45	45	NA		7
ERR211245	NA	NA	NA	NA	NA	45	45	NA		7
ERR211248	NA	NA	NA	NA	NA	45	45	NA		7
ERR211252	NA	NA	NA	NA	NA	45	45	NA		7
ERR211307	NA	NA	NA	NA	NA	45	45	NA		7
ERR211356	NA	NA	NA	NA	NA	45	45	NA		7
ERR211360	NA	NA	NA	NA	NA	45	45	NA		7
ERR211365	NA	NA	NA	NA	NA	45	45	NA		7
ERR211382	NA	NA	NA	NA	NA	45	45	NA		7
ERR211390	NA	NA	NA	NA	NA	45	45	NA		7
ERR211446	NA	NA	NA	NA	NA	45	45	NA		7
ERR222620	NA	NA	NA	NA	NA	45	45	NA		7
ERR222621	NA	NA	NA	NA	NA	45	45	NA		7
ERR222622	NA	NA	NA	NA	NA	45	45	NA		7
ERR222642	NA	NA	NA	NA	NA	45	45	NA		7
ERR226143	NA	NA	NA	NA	NA	45	45	NA		7
ERR226202	NA	NA	NA	NA	NA	45	45	NA		7
ERR226215	NA	NA	NA	NA	NA	45	45	NA		7
ERR321059	NA	NA	NA	NA	NA	45	45	NA		7
ERR321060	NA	NA	NA	NA	NA	45	45	NA		7
ERR321061	NA	NA	NA	NA	NA	45	45	NA		7
ERR553763	NA	NA	NA	NA	NA	45	45	NA		7
ERR593741	NA	NA	NA	NA	NA	45	45	NA		7
ERR593823	NA	NA	NA	NA	NA	45	45	NA		7
ERR593928	NA	NA	NA	NA	NA	45	45	NA		7
ERR593963	NA	NA	NA	NA	NA	45	45	NA		7
ERR593969	NA	NA	NA	NA	NA	45	45	NA		7
ERR593974	NA	NA	NA	NA	NA	45	45	NA		7
ERR593984	NA	NA	NA	NA	NA	45	45	NA		7
ERR594008	NA	NA	NA	NA	NA	45	45	NA		7
ERR594014	NA	NA	NA	NA	NA	45	45	NA		7
ERR594016	NA	NA	NA	NA	NA	45	45	NA		7
ERR713729	NA	NA	NA	NA	NA	45	45	NA		7
ERR713781	NA	NA	NA	NA	NA	45	45	NA		7
ERR713783	NA	NA	NA	NA	NA	45	45	NA		7
ERR713801	NA	NA	NA	NA	NA	45	45	NA		7
ERR713816	NA	NA	NA	NA	NA	45	45	NA		7
ERR736700	NA	NA	NA	NA	NA	45	45	NA		7
ERR736736	NA	NA	NA	NA	NA	45	45	NA		7
ERR757388	NA	NA	NA	NA	NA	45	45	NA		7
ERR757408	NA	NA	NA	NA	NA	45	45	NA		7
ERR869511	NA	NA	NA	NA	NA	45	45	NA		7
ERR924748	NA	NA	NA	NA	NA	45	45	NA		7
ERR924794	NA	NA	NA	NA	NA	45	45	NA		7
ERR924816	NA	NA	NA	NA	NA	45	45	NA		7
ERR924817	NA	NA	NA	NA	NA	45	45	NA		7
ERR924848	NA	NA	NA	NA	NA	45	45	NA		7
SRR1816039	NA	NA	Animal	Avian	Corvus brachyrhynchos	45	45	NA		7
SRR1816042	NA	NA	Animal	Avian	Corvus brachyrhynchos	45	45	NA		7
SRR1816048	NA	NA	Animal	Avian	Corvus brachyrhynchos	45	45	NA		7
SRR1816266	NA	NA	NA	NA	NA	45	45	NA		7
SRR1816361	NA	NA	NA	NA	NA	45	45	NA		7
SRR1924346	NA	NA	NA	NA	NA	45	45	NA		7
SRR3215279	NA	NA	NA	NA	NA	45	45	NA		7

## Sheet: Data_set_S3
DATA SET S3 Metadata of C. jejuni ST-1080 isolates subjected to wgMLST analysis.
FILE	country	year	Source_1st_category	Source_2nd_category	Taxa	ST	CC	Fig. S4: Region	Fig. S4: Color
Cj_Farm1_2014-02_C1.fasta	FINLAND	2014	Animal	Ruminant	Bos taurus	1080	UA	FINLAND Farm1		1
Cj_Farm1_2014-05_C1.fasta	FINLAND	2014	Animal	Ruminant	Bos taurus	1080	UA	FINLAND Farm1		1
Cj_Farm1_2014-12_C1.fasta	FINLAND	2014	Animal	Ruminant	Bos taurus	1080	UA	FINLAND Farm1		1
2143.fasta	FINLAND	2008	Animal	Poultry	Gallus gallus	1080	UA	FINLAND		2
DS6691300.fasta	FINLAND	2014	Human	Clinical	Homo sapiens	1080	UA	FINLAND		2
FB01905.fasta	FINLAND	2012	Human	Clinical	Homo sapiens	1080	UA	FINLAND		2
KO27686.fasta	FINLAND	2012	Human	Clinical	Homo sapiens	1080	UA	FINLAND		2

## Sheet: Data_set_S4
DATA SET S4 Metadata of C. jejuni ST-883 isolates subjected to wgMLST analysis.
FILE	country	year	Source_1st_category	Source_2nd_category	Taxa	ST	CC	Fig. S5: Region	Fig. S5: Color
Cj_Farm3_2014-07_C2.fasta	FINLAND	2014	Animal	Ruminant	Bos taurus	883	21	FINLAND Farm3		1
Cj_Farm3_2014-09_F1.fasta	FINLAND	2014	Farm	Milk filter	NA	883	21	FINLAND Farm3		1
Cj_Farm3_2015-01_C1.fasta	FINLAND	2015	Animal	Ruminant	Bos taurus	883	21	FINLAND Farm3		1
Cj_Farm3_2015-03_C2.fasta	FINLAND	2015	Animal	Ruminant	Bos taurus	883	21	FINLAND Farm3		1
Cj_Farm3_2015-05_C1.fasta	FINLAND	2015	Animal	Ruminant	Bos taurus	883	21	FINLAND Farm3		1
1-23.fasta	FINLAND	2016	Animal	Mammal	Neovison	883	21	FINLAND		2
524_1_13.fasta	FINLAND	2013	Prepared food product	Poultry	Meleagridis gallopavo	883	21	FINLAND		2
5292_1_13.fasta	FINLAND	2013	Prepared food product	Poultry	Meleagridis gallopavo	883	21	FINLAND		2
5293_1_13.fasta	FINLAND	2013	Prepared food product	Poultry	Meleagridis gallopavo	883	21	FINLAND		2
5295_13.fasta	FINLAND	2013	Animal	Poultry	Gallus gallus	883	21	FINLAND		2
5296_1_13.fasta	FINLAND	2013	Prepared food product	Poultry	Meleagridis gallopavo	883	21	FINLAND		2
IN_Cj_FI_060.fasta	FINLAND	1999	Human	Clinical	Homo sapiens	883	21	FINLAND		2
IN_Cj_FI_061.fasta	FINLAND	1999	Human	Clinical	Homo sapiens	883	21	FINLAND		2
IN_Cj_FI_062.fasta	FINLAND	1999	Human	Clinical	Homo sapiens	883	21	FINLAND		2
IN_Cj_FI_063.fasta	FINLAND	1999	Human	Clinical	Homo sapiens	883	21	FINLAND		2
IN_Cj_FI_064.fasta	FINLAND	1999	Human	Clinical	Homo sapiens	883	21	FINLAND		2
IN_Cj_FI_065.fasta	FINLAND	1999	Human	Clinical	Homo sapiens	883	21	FINLAND		2
IN_Cj_FI_109.fasta	FINLAND	2003	Animal	Ruminant	Bos taurus	883	21	FINLAND		2
IN_Cj_FI_110.fasta	FINLAND	2003	Animal	Ruminant	Bos taurus	883	21	FINLAND		2
IN_Cj_FI_111.fasta	FINLAND	2003	Animal	Ruminant	Bos taurus	883	21	FINLAND		2
IN_Cj_FI_112.fasta	FINLAND	2003	Animal	Ruminant	Bos taurus	883	21	FINLAND		2
IN_Cj_FI_128.fasta	FINLAND	2003	Animal	Ruminant	Bos taurus	883	21	FINLAND		2
IN_Cj_FI_129.fasta	FINLAND	2003	Animal	Ruminant	Bos taurus	883	21	FINLAND		2
IN_Cj_FI_130.fasta	FINLAND	2003	Animal	Ruminant	Bos taurus	883	21	FINLAND		2
IN_Cj_FI_133.fasta	FINLAND	1999	Animal	Poultry	Gallus gallus	883	21	FINLAND		2
IN_Cj_FI_153.fasta	FINLAND	1999	Human	Clinical	Homo sapiens	883	21	FINLAND		2
IN_Cj_FI_168.fasta	FINLAND	2003	Animal	Ruminant	Bos taurus	883	21	FINLAND		2
ERR084090	UK	2011	Human	Clinical	Homo sapiens	883	21	UK		3
ERR221318	UK	2012	Human	Clinical	Homo sapiens	883	21	UK		3
ERR278240	UK	2012	Human	Clinical	Homo sapiens	883	21	UK		3
ERR278494	UK	2009	Human	Clinical	Homo sapiens	883	21	UK		3
ERR330623	UK	2013	Human	Clinical	Homo sapiens	883	21	UK		3
ERR355953	UK	NA	NA	NA	NA	883	21	UK		3
ERR386326	UK	2013	Human	Clinical	Homo sapiens	883	21	UK		3
ERR386368	UK	2013	Human	Clinical	Homo sapiens	883	21	UK		3
ERR386424	UK	2013	Human	Clinical	Homo sapiens	883	21	UK		3
ERR484064	UK	2013	Human	Clinical	Homo sapiens	883	21	UK		3
ERR585907	UK	2014	Human	Clinical	Homo sapiens	883	21	UK		3
ERR585938	UK	2014	Human	Clinical	Homo sapiens	883	21	UK		3
ERR585947	UK	2014	Human	Clinical	Homo sapiens	883	21	UK		3
IN_Cj_AU_176.fasta	AUSTRIA	2009	Animal	Ruminant	Bos taurus	883	21	Europe (other than FI or UK)		4
IN_Cj_AU_187.fasta	AUSTRIA	2010	Animal	Ruminant	Bos taurus	883	21	Europe (other than FI or UK)		4
IN_Cj_AU_188.fasta	AUSTRIA	2010	Animal	Ruminant	Bos taurus	883	21	Europe (other than FI or UK)		4
IN_Cj_AU_189.fasta	AUSTRIA	2010	Animal	Ruminant	Bos taurus	883	21	Europe (other than FI or UK)		4
IN_Cj_AU_190.fasta	AUSTRIA	2010	Animal	Ruminant	Bos taurus	883	21	Europe (other than FI or UK)		4
IN_Cj_AU_191.fasta	AUSTRIA	2010	Animal	Ruminant	Bos taurus	883	21	Europe (other than FI or UK)		4
IN_Cj_AU_193.fasta	AUSTRIA	2010	Animal	Ruminant	Bos taurus	883	21	Europe (other than FI or UK)		4
IN_Cj_AU_196.fasta	AUSTRIA	2010	Animal	Ruminant	Bos taurus	883	21	Europe (other than FI or UK)		4
IN_Cj_AU_198.fasta	AUSTRIA	2010	Animal	Ruminant	Bos taurus	883	21	Europe (other than FI or UK)		4
IN_Cj_AU_199.fasta	AUSTRIA	2010	Animal	Ruminant	Bos taurus	883	21	Europe (other than FI or UK)		4
IN_Cj_PT_225.fasta	PORTUGAL	2010	Human	Clinical	Homo sapiens	883	21	Europe (other than FI or UK)		4
IN_Cj_PT_226.fasta	PORTUGAL	2011	Human	Clinical	Homo sapiens	883	21	Europe (other than FI or UK)		4
SRR1993504	USA	NA	Human	Clinical	Homo sapiens	883	21	USA		5
SRR3379304	USA	2016	Human	Clinical	Homo sapiens	883	21	USA		5
SRR3380865	USA	2016	Human	Clinical	Homo sapiens	883	21	USA		5
ERR1022791	NA	NA	NA	NA	NA	883	21	NA		6
ERR193052	NA	NA	NA	NA	NA	883	21	NA		6
ERR196490	NA	NA	NA	NA	NA	883	21	NA		6
ERR196595	NA	NA	NA	NA	NA	883	21	NA		6
ERR196644	NA	NA	NA	NA	NA	883	21	NA		6
ERR211373	NA	NA	NA	NA	NA	883	21	NA		6
ERR222650	NA	NA	NA	NA	NA	883	21	NA		6
ERR226319	NA	NA	NA	NA	NA	883	21	NA		6
ERR356222	NA	NA	NA	NA	NA	883	21	NA		6
ERR553809	NA	NA	NA	NA	NA	883	21	NA		6
ERR593665	NA	NA	NA	NA	NA	883	21	NA		6
ERR593951	NA	NA	NA	NA	NA	883	21	NA		6
ERR593952	NA	NA	NA	NA	NA	883	21	NA		6
ERR593982	NA	NA	NA	NA	NA	883	21	NA		6
ERR713770	NA	NA	NA	NA	NA	883	21	NA		6
ERR869608	NA	NA	NA	NA	NA	883	21	NA		6

## Sheet: Data_set_S5
DATA SET S5 De novo assembly and quality control of 21 E. coli and 36 C. jejuni genomes by INNUca pipeline (version 3.1). Assemblies are available from the Zenodo repository (http://doi.org/10.5281/zenodo.1467142) and reads from the European Nucleotide Archive (ENA project accession no. PRJEB28441). In addition, 16 E. coli genomes were included in this study from the INNUENDO database (http://doi…
ENA run accession no.	#samples	first_coverage	trueCoverage_absent_genes	trueCoverage_multiple_alleles	trueCoverage_sample_coverage	second_Coverage	pear_assembled_reads	pear_unassembled_reads	pear_dicarded_reads	SPAdes_number_contigs	SPAdes_number_bp	SPAdes_filtered_contigs	SPAdes_filtered_bp	assembly_coverage_initial	assembly_coverage_filtered	mapped_reads_percentage	mapping_filtered_contigs	mapping_filtered_bp	Pilon_changes	Pilon_contigs_changed	MLST_scheme	MLST_ST
ERR2834499	Ec_Farm1_2011-10_C1	61.9	0	0	34.74	46.8	NA	NA	NA	747	5310605	607	5266029	43.63	44.37	100.0	449	5158364	236	54	ecoli	11
ERR2834500	Ec_Farm1_2011-10_E1	93.8	0	0	60.38	71.9	NA	NA	NA	667	5446218	421	5405351	66.13	66.36	100.0	339	5382217	28	15	ecoli	11
ERR2834501	Ec_Farm1_2011-10_E2	92.0	0	0	58.47	66.3	NA	NA	NA	509	5454748	409	5437804	60.61	60.81	100.0	330	5415629	34	15	ecoli	11
ERR2834502	Ec_Farm1_2012-01_E1	59.1	0	0	34.4	42.9	NA	NA	NA	492	5448265	407	5432715	39.03	39.24	100.0	295	5400359	114	34	ecoli	11
ERR2834503	Ec_Farm1_2012-01_E2	102.0	0	0	66.46	79.5	NA	NA	NA	440	5383752	360	5369804	73.61	73.83	100.0	288	5349887	31	12	ecoli	11
ERR2834504	Ec_Farm1_2014-09_C1	109.4	0	0	58.54	87.9	NA	NA	NA	330	5331273	271	5319177	81.07	81.53	100.0	218	5280535	NA	NA	ecoli	11
ERR2834505	Ec_Farm1_2014-09_C2	78.8	0	0	45.15	59.4	NA	NA	NA	351	5341365	291	5330600	55.37	55.47	100.0	250	5318994	19	11	ecoli	11
ERR2834506	Ec_Farm2_2014-03_C1	63.8	0	0	40.7	46.0	NA	NA	NA	1118	5862813	446	5509433	41.04	41.28	100.0	330	5471937	191	36	ecoli	11
ERR2834507	Ec_Farm2_2014-03_C2	102.7	0	0	58.15	74.4	NA	NA	NA	487	5485549	381	5465547	67.33	67.64	100.0	285	5436472	130	31	ecoli	11
ERR2834508	Ec_Farm2_2014-03_E1	73.3	0	0	45.69	53.8	NA	NA	NA	504	5499211	405	5480469	48.58	48.86	100.0	288	5445009	81	27	ecoli	11
ERR2834509	Ec_Farm2_2014-04_C2	94.2	0	0	57.95	68.1	NA	NA	NA	525	5405345	418	5383279	62.55	62.96	100.0	291	5343092	95	24	ecoli	11
ERR2834510	Ec_Farm2_2014-05_C1	57.5	0	0	36.2	41.9	NA	NA	NA	531	5393628	435	5368299	38.53	38.78	100.0	324	5325608	118	29	ecoli	11
ERR2834511	Ec_Farm2_2014-06_C1	54.1	0	0	25.5	44.9	NA	NA	NA	528	5463594	433	5442496	40.36	40.69	100.0	330	5388430	636	58	ecoli	11
ERR2834512	Ec_Farm2_2014-06_F1	74.7	0	0	43.88	54.8	NA	NA	NA	488	5400213	382	5375621	50.38	50.64	100.0	279	5343533	105	26	ecoli	11
ERR2834513	Ec_Farm2_2014-06_F2	40.3	0	0	26.93	30.7	NA	NA	NA	487	5398961	389	5380795	28.16	28.29	100.0	287	5350629	104	35	ecoli	11
ERR2834514	Ec_Farm2_2014-09_C1	58.3	0	0	35.94	44.3	NA	NA	NA	449	5397872	358	5381103	40.68	40.86	100.0	261	5353202	143	33	ecoli	11
ERR2834515	Ec_Farm2_2014-10_F1	136.4	0	0	37.48	105.1	NA	NA	NA	432	5278376	325	5259362	97.32	105.22	100.0	219	4708168	1026	61	ecoli	-
ERR2834516	Ec_Farm2_2015-05_C1	62.7	0	0	42.83	48.3	NA	NA	NA	212	5235986	189	5231683	45.91	46.01	100.0	145	5218082	32	11	ecoli	325
ERR2834517	Ec_Farm3_2014-07_M1	67.4	0	0	35.14	55.1	NA	NA	NA	412	5478402	354	5465897	49.8	50.11	100.0	261	5423578	97	37	ecoli	655
ERR2834518	Ec_Farm3_2014-10_C1	117.4	0	0	73.5	89.8	NA	NA	NA	619	5411760	508	5391896	82.58	83.0	100.0	386	5358938	41	7	ecoli	306
ERR2834519	Ec_Farm3_2015-05_C1	63.6	0	0	37.84	50.3	NA	NA	NA	687	5559294	565	5536217	44.43	44.72	100.0	436	5492944	405	76	ecoli	21
ERR2834463	Cj_Farm1_2014-02_C1	57.1	0	0	59.33	47.5	NA	NA	NA	279	1593397	249	1574381	48.08	51.61	100.0	167	1439635	0	0	campylobacter	1080
ERR2834464	Cj_Farm1_2014-03_C1	79.0	2	0	82.23	69.3	NA	NA	NA	202	1638503	191	1632941	67.76	70.69	100.0	129	1552197	4	3	campylobacter	45
ERR2834465	Cj_Farm1_2014-05_C1	64.5	0	0	68.23	56.5	NA	NA	NA	145	1603968	131	1596067	56.52	57.89	100.0	106	1549039	2	1	campylobacter	1080
ERR2834466	Cj_Farm1_2014-12_C1	93.9	0	0	88.54	83.6	NA	NA	NA	71	1621362	69	1620433	82.31	83.19	100.0	55	1600883	3	3	campylobacter	1080
ERR2834467	Cj_Farm2_2014-03_C1	67.5	1	0	70.7	58.3	NA	NA	NA	300	1700230	264	1681246	55.29	59.26	100.0	163	1543144	9	4	campylobacter	5559
ERR2834468	Cj_Farm2_2014-04_C1	93.7	1	0	95.9	82.5	NA	NA	NA	121	1616615	107	1610806	81.78	84.03	100.0	79	1559091	1	1	campylobacter	677
ERR2834469	Cj_Farm2_2014-04_C2	69.2	0	0	64.74	59.6	NA	NA	NA	164	1597853	154	1592109	59.81	62.0	100.0	115	1521062	3	3	campylobacter	45
ERR2834470	Cj_Farm2_2014-05_C1	64.4	0	0	62.85	55.5	NA	NA	NA	140	1587507	127	1578240	56.17	57.83	100.0	95	1524626	12	4	campylobacter	692
ERR2834471	Cj_Farm2_2014-06_C1	59.6	0	0	58.53	52.5	NA	NA	NA	135	1590927	124	1584744	52.89	54.05	100.0	101	1542083	4	4	campylobacter	11
ERR2834472	Cj_Farm2_2014-06_C2	59.0	1	0	59.83	51.9	NA	NA	NA	106	1634446	102	1630790	50.81	51.22	100.0	88	1615424	6	3	campylobacter	48
ERR2834473	Cj_Farm2_2014-07_C1	98.2	0	0	92.37	83.4	NA	NA	NA	153	1655492	146	1652194	80.55	83.16	100.0	99	1589741	1	1	campylobacter	1701
ERR2834474	Cj_Farm2_2014-07_C2	85.7	0	0	79.46	70.6	NA	NA	NA	124	1645839	119	1643422	68.57	70.52	100.0	88	1587035	3	2	campylobacter	1701
ERR2834475	Cj_Farm2_2014-07_C3	89.4	0	0	97.59	76.8	NA	NA	NA	124	1633221	116	1628858	75.32	76.86	100.0	89	1590427	4	3	campylobacter	1938
ERR2834476	Cj_Farm2_2014-08_C1	84.7	0	0	83.11	72.4	NA	NA	NA	103	1584711	98	1581729	73.09	74.43	100.0	77	1546384	5	5	campylobacter	267
ERR2834477	Cj_Farm2_2014-08_C2	84.6	0	0	85.27	71.9	NA	NA	NA	110	1639208	106	1636769	70.18	71.85	100.0	83	1588635	4	1	campylobacter	45
ERR2834478	Cj_Farm2_2014-08_C3	63.7	1	0	65.76	56.9	NA	NA	NA	171	1622947	159	1616357	56.25	58.09	100.0	118	1554983	2	2	campylobacter	677
ERR2834479	Cj_Farm2_2014-09_C1	62.1	0	0	61.7	55.3	NA	NA	NA	128	1670182	119	1664271	53.09	54.16	100.0	92	1623507	0	0	campylobacter	45
ERR2834480	Cj_Farm2_2014-11_C1	64.4	1	0	65.65	57.7	NA	NA	NA	117	1606197	102	1598992	57.57	58.69	100.0	77	1561230	7	7	campylobacter	7435
ERR2834481	Cj_Farm3_2014-02_C1	59.2	1	0	58.63	52.5	NA	NA	NA	206	1592836	194	1586511	52.8	55.32	100.0	132	1497823	1	1	campylobacter	45
ERR2834482	Cj_Farm3_2014-02_C2	67.0	0	0	74.19	58.9	NA	NA	NA	184	1614100	177	1609838	58.45	61.17	100.0	125	1522164	3	3	campylobacter	925
ERR2834483	Cj_Farm3_2014-05_C1	55.5	2	0	60.76	49.1	NA	NA	NA	307	1648412	179	1580361	49.57	51.45	100.0	135	1507303	27	5	campylobacter	45
ERR2834484	Cj_Farm3_2014-05_C2	68.9	0	0	68.08	61.1	NA	NA	NA	179	1599664	166	1592338	61.21	62.73	100.0	125	1545466	4	3	campylobacter	991
ERR2834485	Cj_Farm3_2014-06_C1	71.1	0	0	71.58	62.8	NA	NA	NA	541	1833222	390	1755772	56.42	61.44	100.0	212	1584060	506	45	campylobacter	4080
ERR2834486	Cj_Farm3_2014-06_C2	69.4	0	0	61.76	60.6	NA	NA	NA	212	1720786	200	1713858	56.11	57.91	100.0	151	1650197	25	9	campylobacter	-
ERR2834487	Cj_Farm3_2014-07_C1	54.8	2	0	55.65	46.9	NA	NA	NA	206	1610491	193	1602742	46.72	48.05	100.0	149	1548962	2	2	campylobacter	538
ERR2834488	Cj_Farm3_2014-07_C2	77.8	1	0	85.48	66.5	NA	NA	NA	193	1688173	184	1684717	63.03	65.32	100.0	126	1611734	2	2	campylobacter	883
ERR2834489	Cj_Farm3_2014-08_C1	87.6	1	0	91.99	74.7	NA	NA	NA	195	1724155	149	1694510	70.34	73.8	100.0	87	1597396	100	16	campylobacter	538
ERR2834490	Cj_Farm3_2014-09_F1	91.0	0	0	91.17	81.6	NA	NA	NA	109	1697929	105	1697390	76.73	77.6	100.0	69	1674544	4	4	campylobacter	883
ERR2834491	Cj_Farm3_2014-10_C1	67.4	0	0	67.27	59.2	NA	NA	NA	132	1592317	124	1587902	59.47	61.54	100.0	97	1519505	3	2	campylobacter	583
ERR2834492	Cj_Farm3_2014-10_C2	94.2	0	0	100.48	84.0	NA	NA	NA	97	1615149	96	1614652	83.01	85.07	100.0	79	1564667	2	2	campylobacter	925
ERR2834493	Cj_Farm3_2014-11_C1	83.3	0	0	80.33	74.2	NA	NA	NA	133	1721219	129	1719796	68.8	70.95	100.0	90	1654679	8	7	campylobacter	-
ERR2834494	Cj_Farm3_2015-01_C1	74.0	0	0	78.4	66.0	NA	NA	NA	173	1672968	169	1671193	62.98	65.77	100.0	124	1583885	14	8	campylobacter	883
ERR2834495	Cj_Farm3_2015-03_C1	105.6	0	0	106.05	94.7	NA	NA	NA	91	1608937	87	1606742	94.19	96.06	100.0	66	1568031	3	3	campylobacter	991
ERR2834496	Cj_Farm3_2015-03_C2	85.3	0	0	89.71	73.8	NA	NA	NA	140	1675796	134	1673195	70.36	72.31	100.0	108	1617433	6	5	campylobacter	883
ERR2834497	Cj_Farm3_2015-05_C1	85.9	0	0	91.31	75.4	NA	NA	NA	147	1678079	143	1676699	71.72	73.24	100.0	117	1634832	13	5	campylobacter	883
ERR2834498	Cj_Farm3_2015-05_C2	97.3	0	0	92.61	87.0	NA	NA	NA	86	1612072	80	1610341	86.29	87.49	100.0	58	1582731	3	1	campylobacter	991
